# Supplementary material for: catena-Poly[[[(2,2′-bipyridine-κ2 N,N′)(dimethyl sulfoxide-κO)(nitrato-κ2 O,O′)bis­muth(III)]-μ-5-carb­oxy­benzene-1,3-dicarboxyl­ato-κ4 O 1 ,O 1′ :O 3 ,O 3′] dimethyl sulfoxide monosolvate]
Source: Acta Crystallogr Sect E Struct Rep Online. 2011 Feb 19;67(Pt 3):m353–4. doi: 10.1107/S1600536811005745 (PMC3052002; doi:10.1107/S1600536811005745)
Supplement: Supplementary file 1 [file e-67-0m353-sup1.cif]

##############################################################################
###                                                                        ###
###        Electronic paper (Acta Crystallographica Section E)             ###
###                                                                        ###
##############################################################################
#                                                                            #
# This CIF contains the data in a paper accepted for publication in Acta     #
# Crystallographica Section E. It conforms to the requirements of Notes      #
# for Authors for Section E, and has been peer reviewed under the auspices   #
# of the IUCr Commission on Journals.                                        #
#                                                                            #
# Full details of the Crystallographic Information File format               #
# are given in the paper "The Crystallographic Information File (CIF):       #
# a New Standard Archive File for Crystallography" by S. R. Hall, F. H.      #
# Allen and I. D. Brown [Acta Cryst. (1991), A47, 655-685].                  #
#                                                                            #
# The current version of the core CIF dictionary is obtainable from          #
# ftp://ftp.iucr.org/pub/cif_core.dic. The current version number is 2.4.    #
#                                                                            #
# Software is freely available for graphical display of the structure(s) in  #
# this CIF.  For information consult the CIF home page http://www.iucr.org/  #
# cif/home.html                                                              #
#                                                                            #
# This file may be used for bona fide research purposes within the           #
# scientific community so long as proper attribution is given to the journal # 
# article from which it was obtained.                                        #
#                                                                            #
##############################################################################
                                             
data_I
_audit_creation_method     SHELXL-97
_chemical_name_systematic
;
<i>catena</i>-Poly[[[(2,2'-bipyridine-\k^2^<i>N</i>,<i>N</i>')(dimethyl
sulfoxide-\k<i>O</i>)(nitrato-\k^2^<i>O</i>,<i>O</i>')bismuth(III)]-
\m-5-carboxybenzene-1,3-dicarboxylato-\k^4^<i>O</i>^1^<i>,O</i>^1'^<i>:
O</i>^3^<i>,O</i>^3'^] dimethyl sulfoxide monosolvate]
;
_chemical_name_common     ?
_chemical_formula_moiety     'C21 H18 Bi N3 O10 S, C2 H6 O S'
_chemical_formula_sum     'C23 H24 Bi N3 O11 S2'
_chemical_formula_iupac
                     '[Bi (C9 H4 O6) (N O3) (C10 H8 N2) (C2 H6 O S)], C2 H6 O S'
_chemical_formula_weight     791.57
_chemical_melting_point     ?
_symmetry_cell_setting     triclinic
_symmetry_space_group_name_H-M     'P -1'
_symmetry_space_group_name_Hall     '-P 1'
loop_
    _symmetry_equiv_pos_as_xyz
    'x, y, z'
    '-x, -y, -z'
_cell_length_a     8.9562(18)
_cell_length_b     9.882(2)
_cell_length_c     16.111(3)
_cell_angle_alpha     89.78(3)
_cell_angle_beta     76.22(3)
_cell_angle_gamma     84.80(3)
_cell_volume     1378.9(5)
_cell_formula_units_Z     2
_cell_measurement_reflns_used     7396
_cell_measurement_theta_min     2.35
_cell_measurement_theta_max     29.25
_cell_measurement_temperature     298(2)
_exptl_crystal_description     plate
_exptl_crystal_colour     colorless
_exptl_crystal_size_max     0.15
_exptl_crystal_size_mid     0.1
_exptl_crystal_size_min     0.1
_exptl_crystal_density_diffrn     1.906
_exptl_crystal_density_meas     ?
_exptl_crystal_density_method     'not measured'
_exptl_crystal_F_000     772.0
_exptl_absorpt_coefficient_mu     6.608
_exptl_absorpt_correction_type     numerical
_exptl_absorpt_process_details
;
[shape of crystal determined optically
(X-SHAPE and X-RED32; Stoe & Cie (2005)]
;
_exptl_absorpt_correction_T_min     0.455
_exptl_absorpt_correction_T_max     0.515
_exptl_special_details
;
;
_diffrn_ambient_temperature     298(2)
_diffrn_radiation_type     MoK\a
_diffrn_radiation_wavelength     0.71073
_diffrn_radiation_source     'fine-focus sealed tube'
_diffrn_radiation_monochromator     graphite
_diffrn_measurement_device_type     'STOE IPDS II'
_diffrn_measurement_method     'rotation method'
_diffrn_detector_area_resol_mean     '0.15 mm'
_diffrn_reflns_number     15461
_diffrn_reflns_av_R_equivalents     0.1239
_diffrn_reflns_av_sigmaI/netI     0.1050
_diffrn_reflns_theta_min     2.35
_diffrn_reflns_theta_max     29.25
_diffrn_reflns_theta_full     29.25
_diffrn_measured_fraction_theta_max     0.985
_diffrn_measured_fraction_theta_full     0.985
_diffrn_reflns_limit_h_min     -12
_diffrn_reflns_limit_h_max     12
_diffrn_reflns_limit_k_min     -13
_diffrn_reflns_limit_k_max     13
_diffrn_reflns_limit_l_min     -22
_diffrn_reflns_limit_l_max     22
_diffrn_standards_number     ?
_diffrn_standards_interval_count     ?
_diffrn_standards_interval_time     ?
_diffrn_standards_decay_%     ?
_refine_special_details
;
Refinement of <i>F</i>^2^ against ALL reflections. The weighted <i>R</i>-factor
<i>wR</i> and goodness of fit <i>S</i> are based on <i>F</i>^2^, conventional
<i>R</i>-factors <i>R</i> are based on <i>F</i>, with <i>F</i> set to zero for
negative <i>F</i>^2^. The threshold expression of <i>F</i>^2^ >
\s(<i>F</i>^2^) is used only for calculating <i>R</i>-factors(gt) <i>etc</i>.
and is not relevant to the choice of reflections for refinement.
<i>R</i>-factors based on <i>F</i>^2^ are statistically about twice as large
as those based on <i>F</i>, and <i>R</i>- factors based on ALL data will be
even larger.
;
_reflns_number_total     7396
_reflns_number_gt     6043
_reflns_threshold_expression     I>2\s(I)
_refine_ls_structure_factor_coef     Fsqd
_refine_ls_matrix_type     full
_refine_ls_R_factor_all     0.0929
_refine_ls_R_factor_gt     0.0720
_refine_ls_wR_factor_gt     0.1803
_refine_ls_wR_factor_ref     0.1951
_refine_ls_goodness_of_fit_ref     1.131
_refine_ls_restrained_S_all     1.131
_refine_ls_number_reflns     7396
_refine_ls_number_parameters     373
_refine_ls_number_restraints     0
_refine_ls_hydrogen_treatment     constr
_refine_ls_weighting_scheme     calc
_refine_ls_weighting_details
        'calc w=1/[\s^2^(Fo^2^)+(0.0865P)^2^+12.3704P] where P=(Fo^2^+2Fc^2^)/3'
_atom_sites_solution_hydrogens     geom
_atom_sites_solution_primary     direct
_atom_sites_solution_secondary     difmap
_refine_ls_shift/su_max     0.000
_refine_ls_shift/su_mean     0.000
_refine_diff_density_max     2.246
_refine_diff_density_min     -2.567
_refine_ls_extinction_method     none
_refine_ls_extinction_coef     ?
loop_
    _atom_type_symbol
    _atom_type_description
    _atom_type_scat_dispersion_real
    _atom_type_scat_dispersion_imag
    _atom_type_scat_source
    'C' 'C' 0.0033 0.0016
                         'International Tables Vol C Tables 4.2.6.8 and 6.1.1.4'
    'H' 'H' 0.0000 0.0000
                         'International Tables Vol C Tables 4.2.6.8 and 6.1.1.4'
    'N' 'N' 0.0061 0.0033
                         'International Tables Vol C Tables 4.2.6.8 and 6.1.1.4'
    'O' 'O' 0.0106 0.0060
                         'International Tables Vol C Tables 4.2.6.8 and 6.1.1.4'
    'S' 'S' 0.1246 0.1234
                         'International Tables Vol C Tables 4.2.6.8 and 6.1.1.4'
    'Bi' 'Bi' -4.1077 10.2566
                         'International Tables Vol C Tables 4.2.6.8 and 6.1.1.4'
_computing_data_collection     'X-AREA (Stoe & Cie, 2005)'
_computing_cell_refinement     'X-AREA (Stoe & Cie, 2005)'
_computing_data_reduction     'X-AREA (Stoe & Cie, 2005)'
_computing_structure_solution     'SHELXS97 (Sheldrick, 2008)'
_computing_structure_refinement     'SHELXL97 (Sheldrick, 2008)'
_computing_molecular_graphics     'ORTEP-3 for Windows (Farrugia, 1997)'
_computing_publication_material     'WinGX (Farrugia, 1999)'
loop_
    _atom_site_type_symbol
    _atom_site_label
    _atom_site_fract_x
    _atom_site_fract_y
    _atom_site_fract_z
    _atom_site_U_iso_or_equiv
    _atom_site_adp_type
    _atom_site_calc_flag
    _atom_site_refinement_flags
    _atom_site_occupancy
    _atom_site_disorder_assembly
    _atom_site_disorder_group
    S S2B 0.8840(10) 0.4785(8) 0.2723(6) 0.061(3) Uani d P 0.570(19) A 1
    S S2A 0.9839(16) 0.4592(14) 0.2253(8) 0.072(4) Uani d P 0.430(19) A 2
    Bi Bi1 0.45530(5) 0.03366(4) 0.26887(3) 0.02732(13) Uani d . 1 . .
    S S1 0.3345(4) -0.2775(3) 0.3990(2) 0.0452(7) Uani d . 1 . .
    O O1 0.2022(16) 0.4330(11) -0.0595(8) 0.065(3) Uani d . 1 . .
    H H1 0.1625 0.4435 -0.1003 0.097 Uiso calc R 1 . .
    O O2 0.1908(14) 0.6580(10) -0.0621(6) 0.054(3) Uani d . 1 . .
    O O3 0.3771(11) 0.1788(7) 0.1652(6) 0.0390(19) Uani d . 1 . .
    O O4 0.5178(12) 0.2701(8) 0.2386(6) 0.0407(19) Uani d . 1 . .
    O O5 0.5247(11) 0.7833(8) 0.2306(5) 0.0374(18) Uani d . 1 . .
    O O6 0.3481(9) 0.8965(7) 0.1763(6) 0.0351(17) Uani d . 1 . .
    O O7 0.2078(14) 0.1922(12) 0.3655(8) 0.061(3) Uani d . 1 . .
    O O8 0.4030(14) 0.1866(12) 0.4194(7) 0.059(3) Uani d . 1 . .
    O O9 0.215(2) 0.3348(16) 0.4667(10) 0.100(6) Uani d . 1 . .
    O O10 0.3402(14) -0.1262(10) 0.4050(6) 0.053(2) Uani d . 1 . .
    O O11 0.898(3) 0.5681(15) 0.1982(11) 0.116(7) Uani d . 1 . .
    N N1 0.7024(12) -0.0147(9) 0.3099(6) 0.0336(19) Uani d . 1 . .
    N N2 0.6774(11) 0.0000(9) 0.1469(6) 0.0308(18) Uani d . 1 . .
    N N3 0.2718(18) 0.2378(12) 0.4173(8) 0.054(3) Uani d . 1 . .
    C C1 0.2933(12) 0.5408(10) 0.0437(6) 0.0268(19) Uani d . 1 . .
    C C2 0.3340(13) 0.4186(10) 0.0780(7) 0.030(2) Uani d . 1 . .
    H H2 0.3138 0.3382 0.0548 0.036 Uiso calc R 1 . .
    C C3 0.4043(13) 0.4129(10) 0.1462(7) 0.030(2) Uani d . 1 . .
    C C4 0.4407(14) 0.5316(10) 0.1788(7) 0.032(2) Uani d . 1 . .
    H H4 0.4945 0.5279 0.2217 0.039 Uiso calc R 1 . .
    C C5 0.3958(14) 0.6593(10) 0.1468(6) 0.030(2) Uani d . 1 . .
    C C6 0.3241(14) 0.6622(10) 0.0792(7) 0.032(2) Uani d . 1 . .
    H H6 0.2963 0.7452 0.0570 0.038 Uiso calc R 1 . .
    C C7 0.2216(14) 0.5520(12) -0.0301(8) 0.036(2) Uani d . 1 . .
    C C8 0.4372(15) 0.2817(10) 0.1852(7) 0.033(2) Uani d . 1 . .
    C C9 0.4271(13) 0.7856(10) 0.1874(7) 0.030(2) Uani d . 1 . .
    C C10 0.7121(18) -0.0062(15) 0.3920(8) 0.047(3) Uani d . 1 . .
    H H10 0.6233 0.0173 0.4346 0.057 Uiso calc R 1 . .
    C C11 0.852(2) -0.0318(16) 0.4135(11) 0.056(4) Uani d . 1 . .
    H H11 0.8568 -0.0244 0.4703 0.068 Uiso calc R 1 . .
    C C12 0.982(2) -0.0681(18) 0.3517(12) 0.062(4) Uani d . 1 . .
    H H12 1.0779 -0.0824 0.3651 0.074 Uiso calc R 1 . .
    C C13 0.9688(18) -0.0835(17) 0.2665(10) 0.054(4) Uani d . 1 . .
    H H13 1.0547 -0.1136 0.2236 0.065 Uiso calc R 1 . .
    C C14 0.8294(14) -0.0539(12) 0.2481(8) 0.037(2) Uani d . 1 . .
    C C15 0.8066(15) -0.0620(11) 0.1590(8) 0.038(2) Uani d . 1 . .
    C C16 0.9191(15) -0.1297(15) 0.0941(9) 0.045(3) Uani d . 1 . .
    H H16 1.0095 -0.1729 0.1043 0.054 Uiso calc R 1 . .
    C C17 0.8889(18) -0.1293(15) 0.0133(9) 0.048(3) Uani d . 1 . .
    H H17 0.9598 -0.1751 -0.0317 0.058 Uiso calc R 1 . .
    C C18 0.7567(19) -0.0627(13) -0.0014(8) 0.046(3) Uani d . 1 . .
    H H18 0.7385 -0.0598 -0.0559 0.055 Uiso calc R 1 . .
    C C19 0.6523(14) -0.0003(13) 0.0673(8) 0.037(2) Uani d . 1 . .
    H H19 0.5608 0.0433 0.0588 0.045 Uiso calc R 1 . .
    C C20 0.512(2) -0.359(2) 0.4063(13) 0.071(5) Uani d . 1 . .
    H H20A 0.5929 -0.3282 0.3615 0.107 Uiso calc R 1 . .
    H H20B 0.5108 -0.4554 0.4005 0.107 Uiso calc R 1 . .
    H H20C 0.5315 -0.3378 0.4607 0.107 Uiso calc R 1 . .
    C C21 0.223(3) -0.319(2) 0.5040(13) 0.091(7) Uani d . 1 . .
    H H21A 0.2691 -0.2860 0.5470 0.137 Uiso calc R 1 . .
    H H21B 0.2219 -0.4163 0.5081 0.137 Uiso calc R 1 . .
    H H21C 0.1192 -0.2781 0.5123 0.137 Uiso calc R 1 . .
    C C22 1.032(3) 0.514(2) 0.3181(14) 0.078(6) Uani d . 1 . .
    H H22A 1.0919 0.4415 0.3387 0.118 Uiso calc PR 0.57 A 2
    H H22B 0.9395 0.5394 0.3611 0.118 Uiso calc PR 0.57 A 2
    H H22C 1.0915 0.5907 0.3053 0.118 Uiso calc PR 0.57 A 2
    H H22D 0.9901 0.6062 0.3314 0.118 Uiso calc PR 0.43 A 2
    H H22E 1.1425 0.5084 0.3090 0.118 Uiso calc PR 0.43 A 2
    H H22F 0.9905 0.4570 0.3647 0.118 Uiso calc PR 0.43 A 2
    C C23 0.906(6) 0.315(3) 0.251(2) 0.17(2) Uani d . 1 . .
    H H23A 0.8952 0.2659 0.3031 0.254 Uiso calc PR 0.57 A 1
    H H23B 1.0072 0.2916 0.2148 0.254 Uiso calc PR 0.57 A 1
    H H23C 0.8294 0.2923 0.2220 0.254 Uiso calc PR 0.57 A 1
    H H23D 0.9260 0.3006 0.1901 0.254 Uiso calc PR 0.43 A 1
    H H23E 0.8140 0.2750 0.2785 0.254 Uiso calc PR 0.43 A 1
    H H23F 0.9918 0.2742 0.2712 0.254 Uiso calc PR 0.43 A 1
loop_
    _atom_site_aniso_label
    _atom_site_aniso_U_11
    _atom_site_aniso_U_22
    _atom_site_aniso_U_33
    _atom_site_aniso_U_12
    _atom_site_aniso_U_13
    _atom_site_aniso_U_23
    S2B 0.053(5) 0.069(5) 0.060(5) 0.007(3) -0.018(4) -0.008(3)
    S2A 0.066(8) 0.085(8) 0.061(7) -0.009(6) -0.009(6) 0.021(6)
    Bi1 0.0362(2) 0.01789(17) 0.0299(2) -0.00129(12) -0.01221(14) 0.00062(12)
    S1 0.062(2) 0.0341(14) 0.0411(16) -0.0055(13) -0.0141(15) 0.0042(12)
    O1 0.107(10) 0.044(5) 0.059(6) -0.011(6) -0.050(7) 0.007(5)
    O2 0.085(8) 0.037(5) 0.045(5) 0.012(5) -0.031(5) -0.001(4)
    O3 0.064(6) 0.018(3) 0.044(5) -0.012(3) -0.027(4) 0.005(3)
    O4 0.063(6) 0.023(3) 0.041(4) -0.002(3) -0.022(4) 0.005(3)
    O5 0.052(5) 0.026(4) 0.037(4) -0.008(3) -0.015(4) 0.001(3)
    O6 0.034(4) 0.022(3) 0.047(5) -0.004(3) -0.005(3) 0.003(3)
    O7 0.055(6) 0.063(7) 0.070(7) 0.005(5) -0.029(6) -0.008(6)
    O8 0.069(7) 0.062(6) 0.049(6) 0.021(5) -0.029(5) -0.017(5)
    O9 0.126(13) 0.084(10) 0.087(10) 0.046(9) -0.038(9) -0.053(8)
    O10 0.076(7) 0.037(5) 0.041(5) -0.005(5) -0.007(5) 0.002(4)
    O11 0.23(2) 0.062(8) 0.100(11) -0.031(11) -0.122(14) 0.028(8)
    N1 0.039(5) 0.028(4) 0.038(5) -0.006(4) -0.016(4) 0.006(4)
    N2 0.041(5) 0.022(4) 0.031(4) 0.000(3) -0.012(4) 0.001(3)
    N3 0.078(9) 0.040(6) 0.042(6) 0.004(6) -0.014(6) -0.003(5)
    C1 0.025(5) 0.026(4) 0.027(5) -0.006(3) -0.001(4) -0.003(4)
    C2 0.038(6) 0.025(4) 0.025(5) -0.004(4) -0.003(4) -0.006(4)
    C3 0.035(5) 0.024(4) 0.029(5) -0.003(4) -0.003(4) 0.004(4)
    C4 0.049(6) 0.020(4) 0.026(5) 0.003(4) -0.010(4) -0.001(4)
    C5 0.044(6) 0.019(4) 0.023(4) 0.004(4) -0.003(4) -0.003(3)
    C6 0.040(6) 0.023(4) 0.035(5) 0.004(4) -0.016(5) 0.001(4)
    C7 0.038(6) 0.034(5) 0.034(5) -0.006(4) -0.007(5) 0.004(4)
    C8 0.051(7) 0.018(4) 0.027(5) 0.004(4) -0.006(5) 0.002(4)
    C9 0.038(6) 0.024(4) 0.028(5) -0.011(4) -0.005(4) 0.001(4)
    C10 0.056(8) 0.060(8) 0.027(6) 0.001(6) -0.014(5) 0.000(5)
    C11 0.076(11) 0.051(8) 0.051(8) -0.003(7) -0.034(8) 0.000(6)
    C12 0.058(9) 0.069(10) 0.066(10) 0.012(8) -0.035(8) 0.009(8)
    C13 0.043(7) 0.069(10) 0.054(8) 0.000(7) -0.019(6) 0.004(7)
    C14 0.038(6) 0.034(5) 0.041(6) 0.002(4) -0.014(5) 0.004(5)
    C15 0.046(7) 0.021(4) 0.047(7) -0.002(4) -0.013(5) 0.005(4)
    C16 0.033(6) 0.053(7) 0.042(7) -0.006(5) 0.004(5) 0.001(6)
    C17 0.051(8) 0.048(7) 0.043(7) 0.004(6) -0.008(6) -0.012(6)
    C18 0.074(10) 0.034(6) 0.032(6) -0.016(6) -0.011(6) 0.005(5)
    C19 0.036(6) 0.046(6) 0.035(6) -0.010(5) -0.016(5) -0.002(5)
    C20 0.086(13) 0.067(11) 0.071(11) 0.004(9) -0.042(10) 0.010(9)
    C21 0.14(2) 0.066(12) 0.061(11) -0.025(13) 0.003(12) 0.016(9)
    C22 0.080(13) 0.095(14) 0.078(13) -0.028(11) -0.047(11) 0.026(11)
    C23 0.35(6) 0.085(18) 0.14(3) -0.06(3) -0.17(4) 0.039(18)
_geom_special_details
;
All e.s.d.'s (except the e.s.d. in the dihedral angle between two l.s. planes)
are estimated using the full covariance matrix. The cell e.s.d.'s are taken
into account individually in the estimation of e.s.d.'s in distances, angles
and torsion angles; correlations between e.s.d.'s in cell parameters are only
used when they are defined by crystal symmetry. An approximate (isotropic)
treatment of cell e.s.d.'s is used for estimating e.s.d.'s involving l.s.
planes.
;
loop_
    _geom_bond_atom_site_label_1
    _geom_bond_atom_site_label_2
    _geom_bond_site_symmetry_2
    _geom_bond_distance
    _geom_bond_publ_flag
    S2B O11 . 1.471(16) ?
    S2B C23 . 1.64(3) ?
    S2A O11 . 1.395(19) ?
    S2A C22 . 1.75(2) ?
    Bi1 O3 . 2.386(8) ?
    Bi1 O6 1_545 2.432(9) ?
    Bi1 N2 . 2.440(10) ?
    Bi1 N1 . 2.463(10) ?
    Bi1 O4 . 2.472(8) ?
    Bi1 O5 1_545 2.537(8) ?
    Bi1 O7 . 2.745(12) ?
    Bi1 O10 . 2.750(10) ?
    Bi1 C9 1_545 2.844(10) ?
    S1 O10 . 1.505(10) ?
    S1 C20 . 1.749(19) ?
    S1 C21 . 1.82(2) ?
    O1 C7 . 1.311(16) ?
    O1 H1 . 0.8200 ?
    O2 C7 . 1.204(14) ?
    O3 C8 . 1.268(14) ?
    O4 C8 . 1.248(15) ?
    O5 C9 . 1.239(14) ?
    O5 Bi1 1_565 2.537(8) ?
    O6 C9 . 1.286(13) ?
    O6 Bi1 1_565 2.432(9) ?
    O7 N3 . 1.226(17) ?
    O8 N3 . 1.245(17) ?
    O9 N3 . 1.241(17) ?
    N1 C14 . 1.348(16) ?
    N1 C10 . 1.349(15) ?
    N2 C15 . 1.316(15) ?
    N2 C19 . 1.354(14) ?
    C1 C2 . 1.380(14) ?
    C1 C6 . 1.407(14) ?
    C1 C7 . 1.479(16) ?
    C2 C3 . 1.390(15) ?
    C2 H2 . 0.9300 ?
    C3 C4 . 1.384(15) ?
    C3 C8 . 1.475(13) ?
    C4 C5 . 1.422(13) ?
    C4 H4 . 0.9300 ?
    C5 C6 . 1.390(15) ?
    C5 C9 . 1.490(14) ?
    C6 H6 . 0.9300 ?
    C9 Bi1 1_565 2.844(10) ?
    C10 C11 . 1.38(2) ?
    C10 H10 . 0.9300 ?
    C11 C12 . 1.37(3) ?
    C11 H11 . 0.9300 ?
    C12 C13 . 1.42(2) ?
    C12 H12 . 0.9300 ?
    C13 C14 . 1.357(18) ?
    C13 H13 . 0.9300 ?
    C14 C15 . 1.501(18) ?
    C15 C16 . 1.391(18) ?
    C16 C17 . 1.39(2) ?
    C16 H16 . 0.9300 ?
    C17 C18 . 1.37(2) ?
    C17 H17 . 0.9300 ?
    C18 C19 . 1.374(19) ?
    C18 H18 . 0.9300 ?
    C19 H19 . 0.9300 ?
    C20 H20A . 0.9600 ?
    C20 H20B . 0.9600 ?
    C20 H20C . 0.9600 ?
    C21 H21A . 0.9600 ?
    C21 H21B . 0.9600 ?
    C21 H21C . 0.9600 ?
    C22 H22A . 0.9600 ?
    C22 H22B . 0.9600 ?
    C22 H22C . 0.9600 ?
    C22 H22D . 0.9600 ?
    C22 H22E . 0.9600 ?
    C22 H22F . 0.9600 ?
    C23 H23A . 0.9600 ?
    C23 H23B . 0.9600 ?
    C23 H23C . 0.9600 ?
    C23 H23D . 0.9600 ?
    C23 H23E . 0.9600 ?
    C23 H23F . 0.9600 ?
loop_
    _geom_angle_atom_site_label_1
    _geom_angle_atom_site_label_2
    _geom_angle_atom_site_label_3
    _geom_angle_site_symmetry_1
    _geom_angle_site_symmetry_3
    _geom_angle
    _geom_angle_publ_flag
    O11 S2B C23 . . 115.9(14) ?
    O11 S2A C22 . . 106.9(13) ?
    O3 Bi1 O6 . 1_545 71.8(3) ?
    O3 Bi1 N2 . . 77.9(3) ?
    O6 Bi1 N2 1_545 . 80.2(3) ?
    O3 Bi1 N1 . . 133.0(3) ?
    O6 Bi1 N1 1_545 . 127.3(3) ?
    N2 Bi1 N1 . . 66.6(3) ?
    O3 Bi1 O4 . . 53.1(3) ?
    O6 Bi1 O4 1_545 . 123.8(3) ?
    N2 Bi1 O4 . . 78.6(3) ?
    N1 Bi1 O4 . . 89.2(3) ?
    O3 Bi1 O5 . 1_545 118.1(3) ?
    O6 Bi1 O5 1_545 1_545 52.6(3) ?
    N2 Bi1 O5 . 1_545 68.7(3) ?
    N1 Bi1 O5 . 1_545 77.1(3) ?
    O4 Bi1 O5 . 1_545 147.4(3) ?
    O3 Bi1 O7 . . 77.4(3) ?
    O6 Bi1 O7 1_545 . 105.3(3) ?
    N2 Bi1 O7 . . 151.4(3) ?
    N1 Bi1 O7 . . 123.6(3) ?
    O4 Bi1 O7 . . 75.1(4) ?
    O5 Bi1 O7 1_545 . 137.0(3) ?
    O3 Bi1 O10 . . 142.1(3) ?
    O6 Bi1 O10 1_545 . 90.1(3) ?
    N2 Bi1 O10 . . 132.8(3) ?
    N1 Bi1 O10 . . 84.6(3) ?
    O4 Bi1 O10 . . 139.9(3) ?
    O5 Bi1 O10 1_545 . 68.9(3) ?
    O7 Bi1 O10 . . 75.7(3) ?
    O3 Bi1 C9 . 1_545 95.9(3) ?
    O6 Bi1 C9 1_545 1_545 26.8(3) ?
    N2 Bi1 C9 . 1_545 73.5(3) ?
    N1 Bi1 C9 . 1_545 102.1(3) ?
    O4 Bi1 C9 . 1_545 142.3(3) ?
    O5 Bi1 C9 1_545 1_545 25.8(3) ?
    O7 Bi1 C9 . 1_545 123.3(3) ?
    O10 Bi1 C9 . 1_545 77.5(3) ?
    O10 S1 C20 . . 109.1(8) ?
    O10 S1 C21 . . 103.5(8) ?
    C20 S1 C21 . . 97.9(11) ?
    C7 O1 H1 . . 109.5 ?
    C8 O3 Bi1 . . 95.3(7) ?
    C8 O4 Bi1 . . 91.8(7) ?
    C9 O5 Bi1 . 1_565 91.1(6) ?
    C9 O6 Bi1 . 1_565 94.8(7) ?
    N3 O7 Bi1 . . 98.6(9) ?
    S1 O10 Bi1 . . 124.3(5) ?
    S2A O11 S2B . . 42.0(6) ?
    C14 N1 C10 . . 120.0(11) ?
    C14 N1 Bi1 . . 118.2(8) ?
    C10 N1 Bi1 . . 121.7(9) ?
    C15 N2 C19 . . 118.8(11) ?
    C15 N2 Bi1 . . 118.5(8) ?
    C19 N2 Bi1 . . 118.6(8) ?
    O7 N3 O9 . . 123.7(16) ?
    O7 N3 O8 . . 118.7(12) ?
    O9 N3 O8 . . 117.6(15) ?
    C2 C1 C6 . . 118.9(10) ?
    C2 C1 C7 . . 123.6(9) ?
    C6 C1 C7 . . 117.5(9) ?
    C1 C2 C3 . . 121.6(9) ?
    C1 C2 H2 . . 119.2 ?
    C3 C2 H2 . . 119.2 ?
    C4 C3 C2 . . 119.6(9) ?
    C4 C3 C8 . . 119.8(10) ?
    C2 C3 C8 . . 120.5(10) ?
    C3 C4 C5 . . 119.9(10) ?
    C3 C4 H4 . . 120.0 ?
    C5 C4 H4 . . 120.0 ?
    C6 C5 C4 . . 119.1(9) ?
    C6 C5 C9 . . 122.3(9) ?
    C4 C5 C9 . . 118.6(10) ?
    C5 C6 C1 . . 120.7(9) ?
    C5 C6 H6 . . 119.7 ?
    C1 C6 H6 . . 119.7 ?
    O2 C7 O1 . . 123.5(12) ?
    O2 C7 C1 . . 123.9(11) ?
    O1 C7 C1 . . 112.4(10) ?
    O4 C8 O3 . . 119.5(9) ?
    O4 C8 C3 . . 122.1(10) ?
    O3 C8 C3 . . 118.4(10) ?
    O5 C9 O6 . . 121.4(10) ?
    O5 C9 C5 . . 121.2(10) ?
    O6 C9 C5 . . 117.4(10) ?
    O5 C9 Bi1 . 1_565 63.1(6) ?
    O6 C9 Bi1 . 1_565 58.4(5) ?
    C5 C9 Bi1 . 1_565 174.4(8) ?
    N1 C10 C11 . . 120.9(14) ?
    N1 C10 H10 . . 119.5 ?
    C11 C10 H10 . . 119.5 ?
    C12 C11 C10 . . 120.1(14) ?
    C12 C11 H11 . . 120.0 ?
    C10 C11 H11 . . 120.0 ?
    C11 C12 C13 . . 118.3(14) ?
    C11 C12 H12 . . 120.9 ?
    C13 C12 H12 . . 120.9 ?
    C14 C13 C12 . . 119.4(15) ?
    C14 C13 H13 . . 120.3 ?
    C12 C13 H13 . . 120.3 ?
    N1 C14 C13 . . 121.3(12) ?
    N1 C14 C15 . . 116.1(10) ?
    C13 C14 C15 . . 122.7(12) ?
    N2 C15 C16 . . 123.3(12) ?
    N2 C15 C14 . . 116.0(11) ?
    C16 C15 C14 . . 120.6(12) ?
    C15 C16 C17 . . 116.4(13) ?
    C15 C16 H16 . . 121.8 ?
    C17 C16 H16 . . 121.8 ?
    C18 C17 C16 . . 121.4(13) ?
    C18 C17 H17 . . 119.3 ?
    C16 C17 H17 . . 119.3 ?
    C17 C18 C19 . . 117.5(12) ?
    C17 C18 H18 . . 121.2 ?
    C19 C18 H18 . . 121.2 ?
    N2 C19 C18 . . 122.5(12) ?
    N2 C19 H19 . . 118.7 ?
    C18 C19 H19 . . 118.7 ?
    S1 C20 H20A . . 109.5 ?
    S1 C20 H20B . . 109.5 ?
    H20A C20 H20B . . 109.5 ?
    S1 C20 H20C . . 109.5 ?
    H20A C20 H20C . . 109.5 ?
    H20B C20 H20C . . 109.5 ?
    S1 C21 H21A . . 109.5 ?
    S1 C21 H21B . . 109.5 ?
    H21A C21 H21B . . 109.5 ?
    S1 C21 H21C . . 109.5 ?
    H21A C21 H21C . . 109.5 ?
    H21B C21 H21C . . 109.5 ?
    S2A C22 H22A . . 109.5 ?
    S2A C22 H22B . . 109.5 ?
    H22A C22 H22B . . 109.5 ?
    S2A C22 H22C . . 109.5 ?
    H22A C22 H22C . . 109.5 ?
    H22B C22 H22C . . 109.5 ?
    S2A C22 H22D . . 109.5 ?
    H22A C22 H22D . . 141.1 ?
    H22B C22 H22D . . 56.3 ?
    H22C C22 H22D . . 56.3 ?
    S2A C22 H22E . . 109.5 ?
    H22A C22 H22E . . 56.3 ?
    H22B C22 H22E . . 141.1 ?
    H22C C22 H22E . . 56.3 ?
    H22D C22 H22E . . 109.5 ?
    S2A C22 H22F . . 109.5 ?
    H22A C22 H22F . . 56.3 ?
    H22B C22 H22F . . 56.3 ?
    H22C C22 H22F . . 141.1 ?
    H22D C22 H22F . . 109.5 ?
    H22E C22 H22F . . 109.5 ?
    S2B C23 H23A . . 109.5 ?
    S2B C23 H23B . . 109.5 ?
    H23A C23 H23B . . 109.5 ?
    S2B C23 H23C . . 109.5 ?
    H23A C23 H23C . . 109.5 ?
    H23B C23 H23C . . 109.5 ?
    S2B C23 H23D . . 109.5 ?
    H23A C23 H23D . . 141.1 ?
    H23B C23 H23D . . 56.3 ?
    H23C C23 H23D . . 56.3 ?
    S2B C23 H23E . . 109.5 ?
    H23A C23 H23E . . 56.3 ?
    H23B C23 H23E . . 141.1 ?
    H23C C23 H23E . . 56.3 ?
    H23D C23 H23E . . 109.5 ?
    S2B C23 H23F . . 109.5 ?
    H23A C23 H23F . . 56.3 ?
    H23B C23 H23F . . 56.3 ?
    H23C C23 H23F . . 141.1 ?
    H23D C23 H23F . . 109.5 ?
    H23E C23 H23F . . 109.5 ?
loop_
    _geom_torsion_atom_site_label_1
    _geom_torsion_atom_site_label_2
    _geom_torsion_atom_site_label_3
    _geom_torsion_atom_site_label_4
    _geom_torsion_site_symmetry_1
    _geom_torsion_site_symmetry_2
    _geom_torsion_site_symmetry_3
    _geom_torsion_site_symmetry_4
    _geom_torsion
    _geom_torsion_publ_flag
    O6 Bi1 O3 C8 1_545 . . . -171.6(8) ?
    N2 Bi1 O3 C8 . . . . -88.1(8) ?
    N1 Bi1 O3 C8 . . . . -47.1(9) ?
    O4 Bi1 O3 C8 . . . . -3.3(7) ?
    O5 Bi1 O3 C8 1_545 . . . -145.8(7) ?
    O7 Bi1 O3 C8 . . . . 77.4(8) ?
    O10 Bi1 O3 C8 . . . . 123.1(7) ?
    C9 Bi1 O3 C8 1_545 . . . -159.7(7) ?
    O3 Bi1 O4 C8 . . . . 3.4(7) ?
    O6 Bi1 O4 C8 1_545 . . . 16.8(8) ?
    N2 Bi1 O4 C8 . . . . 86.7(7) ?
    N1 Bi1 O4 C8 . . . . 152.9(7) ?
    O5 Bi1 O4 C8 1_545 . . . 88.7(9) ?
    O7 Bi1 O4 C8 . . . . -81.9(7) ?
    O10 Bi1 O4 C8 . . . . -126.4(7) ?
    C9 Bi1 O4 C8 1_545 . . . 43.9(10) ?
    O3 Bi1 O7 N3 . . . . -123.6(9) ?
    O6 Bi1 O7 N3 1_545 . . . 169.5(9) ?
    N2 Bi1 O7 N3 . . . . -92.8(11) ?
    N1 Bi1 O7 N3 . . . . 10.0(11) ?
    O4 Bi1 O7 N3 . . . . -68.8(9) ?
    O5 Bi1 O7 N3 1_545 . . . 118.6(9) ?
    O10 Bi1 O7 N3 . . . . 83.4(9) ?
    C9 Bi1 O7 N3 1_545 . . . 147.6(8) ?
    C20 S1 O10 Bi1 . . . . 84.5(10) ?
    C21 S1 O10 Bi1 . . . . -172.0(11) ?
    O3 Bi1 O10 S1 . . . . 96.9(8) ?
    O6 Bi1 O10 S1 1_545 . . . 37.1(8) ?
    N2 Bi1 O10 S1 . . . . -39.5(10) ?
    N1 Bi1 O10 S1 . . . . -90.4(8) ?
    O4 Bi1 O10 S1 . . . . -172.7(6) ?
    O5 Bi1 O10 S1 1_545 . . . -12.1(7) ?
    O7 Bi1 O10 S1 . . . . 142.9(8) ?
    C9 Bi1 O10 S1 1_545 . . . 13.4(7) ?
    C22 S2A O11 S2B . . . . -63.8(12) ?
    C23 S2B O11 S2A . . . . -53(2) ?
    O3 Bi1 N1 C14 . . . . -53.6(9) ?
    O6 Bi1 N1 C14 1_545 . . . 46.4(9) ?
    N2 Bi1 N1 C14 . . . . -9.3(8) ?
    O4 Bi1 N1 C14 . . . . -87.2(8) ?
    O5 Bi1 N1 C14 1_545 . . . 62.9(8) ?
    O7 Bi1 N1 C14 . . . . -158.7(8) ?
    O10 Bi1 N1 C14 . . . . 132.4(8) ?
    C9 Bi1 N1 C14 1_545 . . . 56.5(8) ?
    O3 Bi1 N1 C10 . . . . 128.1(10) ?
    O6 Bi1 N1 C10 1_545 . . . -131.9(9) ?
    N2 Bi1 N1 C10 . . . . 172.5(10) ?
    O4 Bi1 N1 C10 . . . . 94.5(10) ?
    O5 Bi1 N1 C10 1_545 . . . -115.4(10) ?
    O7 Bi1 N1 C10 . . . . 23.1(11) ?
    O10 Bi1 N1 C10 . . . . -45.8(10) ?
    C9 Bi1 N1 C10 1_545 . . . -121.7(10) ?
    O3 Bi1 N2 C15 . . . . 166.9(9) ?
    O6 Bi1 N2 C15 1_545 . . . -119.7(8) ?
    N1 Bi1 N2 C15 . . . . 18.4(8) ?
    O4 Bi1 N2 C15 . . . . 112.6(8) ?
    O5 Bi1 N2 C15 1_545 . . . -66.2(8) ?
    O7 Bi1 N2 C15 . . . . 136.2(8) ?
    O10 Bi1 N2 C15 . . . . -38.8(10) ?
    C9 Bi1 N2 C15 1_545 . . . -93.1(8) ?
    O3 Bi1 N2 C19 . . . . -36.2(8) ?
    O6 Bi1 N2 C19 1_545 . . . 37.1(8) ?
    N1 Bi1 N2 C19 . . . . 175.3(9) ?
    O4 Bi1 N2 C19 . . . . -90.5(8) ?
    O5 Bi1 N2 C19 1_545 . . . 90.6(8) ?
    O7 Bi1 N2 C19 . . . . -67.0(11) ?
    O10 Bi1 N2 C19 . . . . 118.1(8) ?
    C9 Bi1 N2 C19 1_545 . . . 63.8(8) ?
    Bi1 O7 N3 O9 . . . . 166.9(16) ?
    Bi1 O7 N3 O8 . . . . -11.3(15) ?
    C6 C1 C2 C3 . . . . 0.0(16) ?
    C7 C1 C2 C3 . . . . 178.5(10) ?
    C1 C2 C3 C4 . . . . -2.7(17) ?
    C1 C2 C3 C8 . . . . 175.9(10) ?
    C2 C3 C4 C5 . . . . 4.7(17) ?
    C8 C3 C4 C5 . . . . -174.0(10) ?
    C3 C4 C5 C6 . . . . -4.0(17) ?
    C3 C4 C5 C9 . . . . 175.8(10) ?
    C4 C5 C6 C1 . . . . 1.3(17) ?
    C9 C5 C6 C1 . . . . -178.5(10) ?
    C2 C1 C6 C5 . . . . 0.7(17) ?
    C7 C1 C6 C5 . . . . -178.0(10) ?
    C2 C1 C7 O2 . . . . -177.3(12) ?
    C6 C1 C7 O2 . . . . 1.2(18) ?
    C2 C1 C7 O1 . . . . -0.5(17) ?
    C6 C1 C7 O1 . . . . 178.1(11) ?
    Bi1 O4 C8 O3 . . . . -5.8(12) ?
    Bi1 O4 C8 C3 . . . . 171.9(10) ?
    Bi1 O3 C8 O4 . . . . 6.0(12) ?
    Bi1 O3 C8 C3 . . . . -171.8(9) ?
    C4 C3 C8 O4 . . . . -11.0(18) ?
    C2 C3 C8 O4 . . . . 170.4(11) ?
    C4 C3 C8 O3 . . . . 166.8(11) ?
    C2 C3 C8 O3 . . . . -11.8(17) ?
    Bi1 O5 C9 O6 1_565 . . . 3.6(11) ?
    Bi1 O5 C9 C5 1_565 . . . -176.0(9) ?
    Bi1 O6 C9 O5 1_565 . . . -3.8(11) ?
    Bi1 O6 C9 C5 1_565 . . . 175.8(8) ?
    C6 C5 C9 O5 . . . . -160.4(11) ?
    C4 C5 C9 O5 . . . . 19.7(16) ?
    C6 C5 C9 O6 . . . . 20.0(16) ?
    C4 C5 C9 O6 . . . . -159.9(10) ?
    C14 N1 C10 C11 . . . . 3(2) ?
    Bi1 N1 C10 C11 . . . . -179.1(11) ?
    N1 C10 C11 C12 . . . . -1(2) ?
    C10 C11 C12 C13 . . . . -2(3) ?
    C11 C12 C13 C14 . . . . 4(3) ?
    C10 N1 C14 C13 . . . . -1.0(19) ?
    Bi1 N1 C14 C13 . . . . -179.3(11) ?
    C10 N1 C14 C15 . . . . 179.2(11) ?
    Bi1 N1 C14 C15 . . . . 0.9(13) ?
    C12 C13 C14 N1 . . . . -2(2) ?
    C12 C13 C14 C15 . . . . 177.4(14) ?
    C19 N2 C15 C16 . . . . -0.7(17) ?
    Bi1 N2 C15 C16 . . . . 156.1(10) ?
    C19 N2 C15 C14 . . . . 178.1(10) ?
    Bi1 N2 C15 C14 . . . . -25.1(13) ?
    N1 C14 C15 N2 . . . . 15.8(15) ?
    C13 C14 C15 N2 . . . . -164.0(13) ?
    N1 C14 C15 C16 . . . . -165.3(11) ?
    C13 C14 C15 C16 . . . . 14.9(19) ?
    N2 C15 C16 C17 . . . . 0.1(19) ?
    C14 C15 C16 C17 . . . . -178.7(12) ?
    C15 C16 C17 C18 . . . . 1(2) ?
    C16 C17 C18 C19 . . . . -2(2) ?
    C15 N2 C19 C18 . . . . -0.1(17) ?
    Bi1 N2 C19 C18 . . . . -157.0(9) ?
    C17 C18 C19 N2 . . . . 1.6(19) ?
loop_
    _geom_hbond_atom_site_label_D
    _geom_hbond_atom_site_label_H
    _geom_hbond_atom_site_label_A
    _geom_hbond_site_symmetry_A
    _geom_hbond_distance_DH
    _geom_hbond_distance_HA
    _geom_hbond_distance_DA
    _geom_hbond_angle_DHA
    _geom_hbond_publ_flag
    O1 H1 O11 2_665 0.82 1.79 2.60(2) 167 yes
    C10 H10 O8 . 0.93 2.53 3.16(2) 125 yes
    C12 H12 O10 1_655 0.93 2.58 3.51(2) 179 yes
    C13 H13 O6 1_645 0.93 2.57 3.350(19) 142 yes
    C17 H17 O2 1_645 0.93 2.48 3.260(19) 142 yes
    C18 H18 O3 2_655 0.93 2.58 3.391(17) 146 yes
    C21 H21B O9 1_545 0.96 2.56 3.49(3) 161 yes
data_global
_journal_date_recd_electronic     2010-12-29
_journal_date_accepted     2011-02-16
_journal_name_full     'Acta Crystallographica, Section E'
_journal_year     2011
_journal_volume     67
_journal_issue      3
_journal_page_first     m353
_journal_page_last     m354
_journal_paper_category     QM
_journal_coeditor_code     BT5453
_publ_contact_author_name     'Marjan Namegh'
_publ_contact_author_address
;
Department of Chemistry, Islamic Azad University, North Tehran Branch, Tehran,
Iran
;
_publ_contact_author_email     'marjinamegh@yahoo.com'
_publ_contact_author_fax     '98(21)22222263'
_publ_contact_author_phone     '98(21)22222263'
_publ_section_title
;\
<i>catena</i>-Poly[[[(2,2'-bipyridine-\k^2^<i>N</i>,<i>N</i>')(dimethyl
sulfoxide-\k<i>O</i>)(nitrato-\k^2^<i>O</i>,<i>O</i>')bismuth(III)]-\m-5-\
carboxybenzene-1,3-dicarboxylato-\k^4^<i>O</i>^1^<i>,O</i>^1'^<i>:\
O</i>^3^<i>,O</i>^3'^] dimethyl sulfoxide monosolvate]
;
loop_
    _publ_author_name
    _publ_author_footnote
    _publ_author_address
    'Pasdar, Hoda' .
;
Department of Chemistry, Islamic Azad University, North Tehran Branch, Tehran,
Iran
;
    'Namegh, Marjan' ?
;
Department of Chemistry, Islamic Azad University, North Tehran Branch, Tehran,
Iran
;
    'Aghabozorg, Hossein' .
;
Department of Chemistry, Islamic Azad University, North Tehran Branch, Tehran,
Iran
;
    'Notash, Behrouz' .
;
Department of Chemistry, Shahid Beheshti University, G. C.,
Evin, Tehran 1983963113,
Iran
;
