# Supplementary material for: catena-Poly[[[(2,2′-bipyridine-κ2 N,N′)(dimethyl sulfoxide-κO)(nitrato-κ2 O,O′)bis­muth(III)]-μ-5-carb­oxy­benzene-1,3-dicarboxyl­ato-κ4 O 1 ,O 1′ :O 3 ,O 3′] dimethyl sulfoxide monosolvate]
Source: Acta Crystallogr Sect E Struct Rep Online. 2011 Feb 19;67(Pt 3):m353–4. doi: 10.1107/S1600536811005745 (PMC3052002; doi:10.1107/S1600536811005745)
Supplement: Supplementary file 2 [file e-67-0m353-Isup2.hkl]

# 
# h,k,l, Fc-squared, Fo-squared, sigma(Fo-squared) and status flag 
# 
data_I
_shelx_title ' KHC31H in P-1' 
_shelx_refln_list_code          4 
_shelx_F_calc_maximum      250.79 
_exptl_crystal_F_000       916.00 
_reflns_d_resolution_high  0.7273 
 
loop_ 
 _symmetry_equiv_pos_as_xyz 
 'x, y, z' 
 '-x, -y, -z' 
 
_cell_length_a     8.9562 
_cell_length_b     9.8816 
_cell_length_c    16.1108 
_cell_angle_alpha  89.784 
_cell_angle_beta   76.221 
_cell_angle_gamma  84.802 
 
_shelx_F_squared_multiplier     1.000 
 
loop_ 
 _refln_index_h 
 _refln_index_k 
 _refln_index_l 
 _refln_F_squared_calc 
 _refln_F_squared_meas 
 _refln_F_squared_sigma 
 _refln_observed_status 
   1   0   0    34379.23    18306.41   6129.10 o 
   2   0   0     6429.68     5725.48    354.74 o 
   3   0   0     3010.32     2114.78    243.74 o 
   4   0   0     1664.58     1387.00    122.41 o 
   5   0   0      184.00      151.02     67.99 o 
   6   0   0      255.56      229.72     84.16 o 
   7   0   0      353.63      416.35     73.01 o 
   8   0   0     1570.99     1987.49    266.14 o 
   9   0   0     2058.44     2171.79    558.98 o 
  10   0   0      753.25      546.96     90.21 o 
  11   0   0      554.96      737.79     91.89 o 
 -11   1   0      975.01      876.53    229.03 o 
 -10   1   0     1609.89      839.88     93.50 o 
  -9   1   0     1131.56     1525.36    121.60 o 
  -8   1   0     1434.69     1460.09    258.63 o 
  -7   1   0      530.46      503.86     86.43 o 
  -6   1   0      140.91      284.10    109.77 o 
  -5   1   0      503.16      362.30     79.07 o 
  -4   1   0      309.49      293.11     65.06 o 
  -3   1   0      388.41      386.04     84.72 o 
  -2   1   0    10473.25     7198.01   2515.73 o 
  -1   1   0    19462.59    18622.46    211.90 o 
   1   1   0    27283.02    27640.05   1313.17 o 
   2   1   0     4694.04     3958.10   2243.30 o 
   3   1   0     5289.83     4726.11    125.56 o 
   4   1   0     6785.39     7694.92    149.71 o 
   5   1   0     4414.08     4292.22    552.04 o 
   6   1   0      225.10      398.89    151.49 o 
   7   1   0      330.69      459.26     75.30 o 
   8   1   0     1064.14     1158.52    162.11 o 
   9   1   0      641.38      701.92     91.77 o 
  10   1   0      741.19      685.56     96.86 o 
  11   1   0      620.84      897.22     95.04 o 
 -11   2   0      797.98      800.65    196.64 o 
 -10   2   0      906.10     1229.88     90.68 o 
  -9   2   0     1491.43     1749.18    128.64 o 
  -8   2   0     1679.83     2200.91    120.86 o 
  -7   2   0     3324.07     3706.34    132.53 o 
  -6   2   0      896.47      859.21     88.27 o 
  -5   2   0      696.52      823.06    168.19 o 
  -4   2   0       22.30       71.73     72.89 o 
  -3   2   0      158.35      213.27     80.88 o 
  -2   2   0     7436.54     6115.09   3377.15 o 
  -1   2   0     1053.14     1163.51    155.68 o 
   0   2   0    27367.19    29714.06    341.62 o 
   1   2   0    12345.19    12973.87    182.88 o 
   2   2   0     5845.13     5350.27    556.23 o 
   3   2   0     8730.33     6605.51   1575.16 o 
   4   2   0     7544.80     8247.33    147.96 o 
   5   2   0     4337.93     4563.52    132.27 o 
   6   2   0      613.97      647.68    118.95 o 
   7   2   0      108.44      146.56     88.18 o 
   8   2   0      244.07      437.95     89.14 o 
   9   2   0      563.39      781.80    138.06 o 
  10   2   0      435.45      504.41     78.13 o 
  11   2   0      338.58      373.36    128.13 o 
 -11   3   0      271.13      295.37     98.18 o 
 -10   3   0      851.21      677.74     77.32 o 
  -9   3   0     1159.17     1468.40     89.44 o 
  -8   3   0     2852.82     2591.06    671.66 o 
  -7   3   0     3233.25     3831.61    264.03 o 
  -6   3   0      759.22     1011.92    150.85 o 
  -5   3   0      627.68      678.69     89.40 o 
  -4   3   0       29.66       13.63     86.58 o 
  -3   3   0       10.48       58.17     75.69 o 
  -2   3   0      501.68      482.91    176.11 o 
  -1   3   0     5225.99     5924.62    307.06 o 
   0   3   0    16234.91    18296.51    238.65 o 
   1   3   0    32569.30    33074.24    369.43 o 
   2   3   0     2163.27     1623.82    373.56 o 
   3   3   0    13934.99    11409.42   4364.32 o 
   4   3   0     9260.63     8011.91    117.04 o 
   5   3   0     4447.61     4869.91    131.93 o 
   6   3   0     2724.96     3062.52    125.42 o 
   7   3   0      435.41      187.89     80.38 o 
   8   3   0      122.57      247.17     68.24 o 
   9   3   0      210.54       36.73     71.29 o 
  10   3   0      467.80      364.13    112.48 o 
  11   3   0      394.35      377.34    109.00 o 
 -11   4   0      283.13      327.81     99.36 o 
 -10   4   0      595.62      685.91    194.75 o 
  -9   4   0     1553.14     1935.24    172.58 o 
  -8   4   0     1642.18     1775.05     90.41 o 
  -7   4   0     4481.10     4760.64    160.56 o 
  -6   4   0     3437.95     3519.10     80.55 o 
  -5   4   0     2547.03     1851.67    235.80 o 
  -4   4   0      697.80      707.69     75.23 o 
  -3   4   0        4.93        8.10     72.66 o 
  -2   4   0     2754.27     2344.48    687.27 o 
  -1   4   0    10423.85    11138.34    361.38 o 
   0   4   0    15133.12    15889.50    263.22 o 
   1   4   0     9230.71     9254.55    127.44 o 
   2   4   0     6104.60     5919.39    401.19 o 
   3   4   0     7879.44     6824.00   3785.62 o 
   4   4   0    13687.95    11177.78    123.28 o 
   5   4   0    12546.34    12470.80    147.89 o 
   6   4   0     4526.04     5525.27    132.40 o 
   7   4   0      249.23      247.19    115.30 o 
   8   4   0       55.14      138.22     81.18 o 
   9   4   0       62.58      178.39    101.40 o 
  10   4   0      203.42      218.71    158.47 o 
  11   4   0      169.46        3.69     88.12 o 
 -10   5   0      369.77      413.61    140.25 o 
  -9   5   0      620.34      767.27    214.95 o 
  -8   5   0     1408.79     1609.48    204.77 o 
  -7   5   0     3786.12     3326.26    523.51 o 
  -6   5   0     3424.04     3410.49    184.55 o 
  -5   5   0     3405.72     3453.11    290.20 o 
  -4   5   0     2992.16     3005.15    218.56 o 
  -3   5   0      177.17      169.37     69.61 o 
  -2   5   0       34.42      105.56     74.21 o 
   0   5   0     2395.26     2428.26    131.44 o 
   1   5   0    16149.10    17947.01    150.77 o 
   2   5   0     5069.68     4997.55    153.96 o 
   3   5   0     7785.41     7464.88   3975.29 o 
   4   5   0    10412.91    10589.36    149.37 o 
   5   5   0     4135.15     4311.53    132.94 o 
   6   5   0     1935.32     2394.07    118.05 o 
   7   5   0     1187.19      884.41     81.16 o 
   8   5   0      123.76       20.34    115.09 o 
   9   5   0       79.49      -53.62    114.71 o 
  10   5   0        1.67      103.38     96.75 o 
  11   5   0       99.92      362.43    190.19 o 
 -10   6   0      127.72      171.38     98.53 o 
  -9   6   0      791.86     1110.16     80.47 o 
  -8   6   0     1620.26     1823.38    178.26 o 
  -7   6   0     3448.71     3393.76    128.52 o 
  -6   6   0     3653.84     3146.49    180.43 o 
  -5   6   0     2866.91     2777.74    114.79 o 
  -4   6   0     3722.82     3809.36     96.01 o 
  -3   6   0     1605.55     1490.89    145.46 o 
  -2   6   0     2769.76     2815.35    132.53 o 
   0   6   0     1492.10     1832.01    200.34 o 
   1   6   0    10736.66    10816.75    301.82 o 
   2   6   0     7564.80     7891.69    290.93 o 
   3   6   0     5026.14     5049.06    133.00 o 
   4   6   0     4125.49     4241.85    134.21 o 
   5   6   0     4507.68     5098.89    131.86 o 
   6   6   0     2981.95     2278.31     90.28 o 
   7   6   0     2445.08     2788.59    122.14 o 
   8   6   0      860.01      685.01     82.83 o 
   9   6   0      322.87      239.64     82.32 o 
  10   6   0       11.86       60.26    124.98 o 
  11   6   0        8.01      119.60    192.47 o 
  -9   7   0      613.33      637.80    107.12 o 
  -8   7   0     1273.78     1488.24     86.77 o 
  -7   7   0     1887.93     2083.22    147.51 o 
  -6   7   0     1668.76     1906.64     88.23 o 
  -5   7   0     1235.67     1115.59     81.48 o 
  -4   7   0     5384.72     6085.22    107.54 o 
  -3   7   0     5275.85     5137.19    139.71 o 
  -2   7   0     3565.86     3573.40    101.75 o 
  -1   7   0      199.59      252.69     92.32 o 
   0   7   0      477.70      651.96    233.81 o 
   1   7   0     2443.73     2734.00    167.95 o 
   2   7   0     2938.85     2995.51    131.33 o 
   3   7   0     1643.13     1778.02    124.96 o 
   4   7   0     3364.09     3950.01    132.60 o 
   5   7   0     4647.53     3309.07     97.66 o 
   6   7   0     3505.29     3031.26     93.77 o 
   7   7   0     2699.83     2882.90    121.67 o 
   8   7   0      871.79      606.44     87.35 o 
   9   7   0      214.91      488.04    119.30 o 
  10   7   0       79.18      -86.72     86.72 o 
  -8   8   0      326.64      389.20     88.46 o 
  -7   8   0     1029.66     1060.37     70.70 o 
  -6   8   0     2097.88     2504.67    111.41 o 
  -5   8   0     1094.53     1124.89     77.29 o 
  -4   8   0     4962.37     5241.42    140.05 o 
  -3   8   0     6370.01     6671.54    139.71 o 
  -2   8   0     2198.60     2105.53     92.16 o 
  -1   8   0     1654.78     1580.62    130.92 o 
   1   8   0     1620.26     2033.23    190.62 o 
   2   8   0     1645.13     1761.18    125.83 o 
   3   8   0     2142.77     2360.67    125.76 o 
   4   8   0     3546.48     3680.79    124.89 o 
   5   8   0     6493.42     5298.23    104.97 o 
   6   8   0     3398.20     3490.50    127.03 o 
   7   8   0     1518.67     1995.67    120.06 o 
   8   8   0      648.23      686.62    122.88 o 
   9   8   0      192.72      163.26    123.73 o 
  10   8   0       44.51      212.63    129.90 o 
  -8   9   0      317.32      300.20    100.51 o 
  -7   9   0      621.16      659.32    105.30 o 
  -6   9   0     1873.19     1606.04    101.82 o 
  -5   9   0     2032.94     2113.24     97.93 o 
  -4   9   0     2326.94     1755.55     98.13 o 
  -3   9   0     3069.49     3451.13    136.83 o 
  -2   9   0     2855.75     2641.10    131.13 o 
  -1   9   0      849.64      812.24    124.02 o 
   0   9   0      151.98      163.99     86.44 o 
   1   9   0      213.97      221.89    181.59 o 
   2   9   0       12.47       50.53    145.12 o 
   3   9   0      482.95      462.91    116.57 o 
   4   9   0     1701.21     1647.63    122.68 o 
   5   9   0     2772.31     3135.56    127.57 o 
   6   9   0     2572.98     2625.00    123.41 o 
   7   9   0     1463.31     1480.82    124.55 o 
   8   9   0      921.89      858.19     91.49 o 
   9   9   0      417.24      530.84    130.53 o 
  -7  10   0      394.92      422.86    108.38 o 
  -6  10   0     1410.59      894.34    104.36 o 
  -5  10   0     1353.71     1216.49    140.78 o 
  -4  10   0     2337.85     2419.43    100.21 o 
  -3  10   0     4127.42     4622.21    139.24 o 
  -2  10   0     2274.39     2104.86     92.89 o 
  -1  10   0     1891.58     1616.10    128.98 o 
   0  10   0     1177.99     1373.77     89.94 o 
   1  10   0       14.09      -60.55     78.56 o 
   2  10   0       13.40       43.36    150.04 o 
   3  10   0       58.32       11.42    123.56 o 
   4  10   0      196.78      266.32    119.58 o 
   5  10   0     1514.59     1183.62     89.07 o 
   6  10   0     2622.60     2714.68    124.96 o 
   7  10   0     1818.54     1572.64     92.02 o 
   8  10   0     1107.45     1070.00     94.57 o 
  -6  11   0      380.75      394.89    152.95 o 
  -5  11   0      978.54     1114.40    144.41 o 
  -4  11   0     1777.06     1951.20    106.71 o 
  -3  11   0     3239.56     3259.84    106.38 o 
  -2  11   0     2636.96     3024.82    134.08 o 
  -1  11   0     1074.66     1126.81    125.36 o 
   0  11   0      766.26      664.66    130.80 o 
   1  11   0      499.33      353.09    131.56 o 
   2  11   0      187.15      247.97     89.12 o 
   3  11   0       59.76      -34.61    155.49 o 
   4  11   0      313.54      488.70    123.86 o 
   5  11   0      967.48     1004.07    130.92 o 
   6  11   0     1614.82     1941.00    133.54 o 
   7  11   0     1060.71      907.02    132.27 o 
  -4  12   0     1407.21     2011.49    148.97 o 
  -3  12   0     2576.96     2681.34    149.97 o 
  -2  12   0     2375.32     2093.19    144.81 o 
  -1  12   0     1648.64     1298.52    142.06 o 
   0  12   0     1599.93     1478.41    135.96 o 
   1  12   0     1263.32     1378.27    100.27 o 
   2  12   0      669.48      590.05     96.78 o 
   3  12   0       73.07      200.66     90.04 o 
   4  12   0       27.86      204.95    120.20 o 
   5  12   0      303.93      432.69    132.39 o 
   6  12   0      692.85      487.82    138.08 o 
  -2  13   0     2009.86     2100.10    151.05 o 
  -1  13   0     2070.95     1732.47    149.03 o 
   0  13   0     2125.25     1828.59    111.00 o 
   1  13   0     1401.50     1472.03    144.67 o 
   2  13   0      320.27      464.28    100.55 o 
   3  13   0      141.50       54.08    108.96 o 
   4  13   0        0.65       89.93     95.35 o 
  -4 -13   1     1105.39      820.90    190.69 o 
  -3 -13   1     1712.60     1570.80    159.55 o 
  -2 -13   1     1682.22     1868.77    141.79 o 
  -1 -13   1     1023.99      674.54    105.71 o 
   0 -13   1      688.10      624.77    103.39 o 
   1 -13   1       94.33      583.19    145.14 o 
   2 -13   1       75.72      258.23    106.02 o 
  -6 -12   1      926.45     1064.27     74.02 o 
  -5 -12   1      666.48      398.98    123.77 o 
  -4 -12   1     1133.62     1141.59    223.78 o 
  -3 -12   1     2370.19     2447.09    203.07 o 
  -2 -12   1     2995.91     2806.37    104.43 o 
  -1 -12   1     2325.19     1900.69    140.85 o 
   0 -12   1     1501.35     1188.05    100.61 o 
   1 -12   1      750.57      724.58    132.07 o 
   2 -12   1       28.44       49.13    137.44 o 
   3 -12   1        7.97      318.44    142.07 o 
   4 -12   1      169.05       49.55    104.55 o 
  -7 -11   1       56.38      143.99     96.87 o 
  -6 -11   1      350.67      272.97     78.48 o 
  -5 -11   1      741.72      628.01     78.20 o 
  -4 -11   1     1474.99     1568.24     92.15 o 
  -3 -11   1     2924.05     3273.20     91.13 o 
  -2 -11   1     2790.88     2974.93    178.06 o 
  -1 -11   1     1638.96     1593.10    126.97 o 
   0 -11   1     1720.28     1489.47     90.61 o 
   1 -11   1      816.85      809.23    127.71 o 
   2 -11   1      283.86      396.79     93.11 o 
   3 -11   1      105.97      328.46    131.89 o 
   4 -11   1        7.33      -68.08    100.54 o 
   5 -11   1      535.74      748.79    101.95 o 
   6 -11   1      614.45     1065.51    150.85 o 
  -8 -10   1       78.91      365.23    126.91 o 
  -7 -10   1        0.20      263.39    123.32 o 
  -6 -10   1      554.20      271.75    123.23 o 
  -5 -10   1      908.08     1079.06    122.47 o 
  -4 -10   1     1053.28     1203.95    122.74 o 
  -3 -10   1     1912.44     1959.71    128.11 o 
  -2 -10   1     3473.42     3691.94    115.76 o 
  -1 -10   1     2768.23     2495.62     97.39 o 
   0 -10   1     1878.40     1800.75     98.53 o 
   1 -10   1     2873.74     2649.89     94.44 o 
   2 -10   1     1182.16     1515.03    124.08 o 
   3 -10   1       75.86      150.46     89.28 o 
   4 -10   1       39.10      -36.31     92.55 o 
   5 -10   1      272.30      346.56    134.20 o 
   6 -10   1      469.48      369.09    102.18 o 
   7 -10   1      450.50      740.21    148.43 o 
  -9  -9   1      502.54      566.56    135.38 o 
  -8  -9   1      149.86      105.43     87.09 o 
  -7  -9   1        6.61       -6.07     82.00 o 
  -6  -9   1      207.50      -19.59     84.63 o 
  -5  -9   1      556.14      454.23    118.32 o 
  -4  -9   1      650.32      889.58    121.27 o 
  -3  -9   1     3014.30     3080.16    129.18 o 
  -2  -9   1     4446.98     4361.84    161.71 o 
  -1  -9   1     3725.76     3939.22     85.61 o 
   0  -9   1     6686.88     6710.10    105.77 o 
   1  -9   1     3831.18     3569.98    126.50 o 
   2  -9   1     2165.71     2331.83     93.63 o 
   3  -9   1      487.79      166.10     92.48 o 
   4  -9   1      298.13      340.19    126.34 o 
   5  -9   1        2.15      -20.20     94.44 o 
   6  -9   1       38.11      208.01    132.88 o 
   7  -9   1      294.00      486.23    100.16 o 
   8  -9   1      685.79      527.74     89.15 o 
 -10  -8   1      717.70      927.54    135.69 o 
  -9  -8   1      829.25      588.26     89.37 o 
  -8  -8   1      393.79      652.45    124.71 o 
  -7  -8   1      248.30      208.71     84.10 o 
  -6  -8   1       57.61      -83.30     83.30 o 
  -5  -8   1        7.64     -113.08    113.08 o 
  -4  -8   1      381.35      490.74    114.43 o 
  -3  -8   1     3556.08     3718.35    133.54 o 
  -2  -8   1    15842.14    16296.46    184.99 o 
  -1  -8   1    15220.72    15303.22    332.41 o 
   0  -8   1     6721.51     6846.26    109.33 o 
   1  -8   1     5148.89     4808.94    100.74 o 
   2  -8   1     4533.55     4445.41    102.15 o 
   3  -8   1     2255.27     2396.89    128.44 o 
   4  -8   1      898.48     1214.01    125.02 o 
   5  -8   1       49.57      136.22     92.86 o 
   6  -8   1      139.72      247.87     90.69 o 
   7  -8   1      271.11      356.92     89.80 o 
   8  -8   1      654.73      693.33    132.70 o 
   9  -8   1      378.10      262.80     80.62 o 
 -10  -7   1      630.35      649.67    128.41 o 
  -9  -7   1     1044.49      616.06     85.52 o 
  -8  -7   1      748.28     1255.99    116.57 o 
  -7  -7   1      679.14      481.44     81.51 o 
  -6  -7   1      455.08      662.51    116.44 o 
  -5  -7   1        0.31       92.37    113.49 o 
  -4  -7   1       59.62       58.87    122.35 o 
  -3  -7   1      947.49      973.22    121.67 o 
  -2  -7   1     4479.31     4730.00    140.05 o 
  -1  -7   1     2711.43     2796.64    165.40 o 
   0  -7   1     9927.72     9776.78    149.97 o 
   1  -7   1     7946.48     7979.31    144.41 o 
   2  -7   1     8110.28     7667.29    144.74 o 
   3  -7   1     4700.70     5067.64    135.15 o 
   4  -7   1     2019.11     2038.41    108.22 o 
   5  -7   1      215.12      270.14     85.85 o 
   6  -7   1        1.47       60.61     83.38 o 
   7  -7   1       23.02      169.06     66.11 o 
   8  -7   1       94.95      119.14    155.84 o 
   9  -7   1      712.79      548.89     74.96 o 
 -11  -6   1      432.68      210.92     95.80 o 
 -10  -6   1     1012.02      843.66     81.13 o 
  -9  -6   1     1421.99     1602.22    123.61 o 
  -8  -6   1     1599.37     1609.40    120.60 o 
  -7  -6   1     1053.92     1058.47    116.24 o 
  -6  -6   1      313.93      239.25    116.89 o 
  -5  -6   1      177.15      336.32    118.04 o 
  -4  -6   1      923.27     1029.76    122.07 o 
  -3  -6   1      897.44     1017.02    120.80 o 
  -2  -6   1     2467.34     2156.84    126.36 o 
  -1  -6   1     5251.24     5388.11    174.79 o 
   0  -6   1     6486.90     6541.41    482.42 o 
   1  -6   1    13415.06    12779.53    130.25 o 
   2  -6   1     5319.26     4627.38    105.10 o 
   3  -6   1     3582.46     4012.60    141.36 o 
   4  -6   1     2886.22     2781.87    166.43 o 
   5  -6   1     2017.05     1589.57     67.74 o 
   6  -6   1      206.73      127.74     79.73 o 
   7  -6   1      108.72      191.88     82.55 o 
   8  -6   1      183.96      285.57     75.17 o 
   9  -6   1      346.95      296.96     87.25 o 
  10  -6   1      472.66      303.51    102.25 o 
 -11  -5   1      381.43      254.79     92.17 o 
 -10  -5   1      937.19      751.31    114.31 o 
  -9  -5   1     1598.76     1786.04    149.34 o 
  -8  -5   1      866.79      729.07     88.00 o 
  -7  -5   1      638.19     1111.18    116.03 o 
  -6  -5   1     1542.98     1040.96     85.45 o 
  -5  -5   1     2055.35     1999.09    124.28 o 
  -4  -5   1      917.92      880.32    121.47 o 
  -3  -5   1      785.12      985.42    121.20 o 
  -2  -5   1     6244.45     5743.53    142.86 o 
  -1  -5   1    11812.07    13346.96    213.36 o 
   0  -5   1     7056.23     7808.48    246.29 o 
   1  -5   1     8832.31     9594.61    158.63 o 
   2  -5   1     7989.12     7668.90    150.04 o 
   3  -5   1     7512.20     6648.16    462.55 o 
   4  -5   1     5739.59     5156.05    213.95 o 
   5  -5   1     5827.83     5728.52    468.85 o 
   6  -5   1     1441.25     1199.69    173.04 o 
   7  -5   1       19.25       94.32     84.77 o 
   8  -5   1       21.77       68.90    184.84 o 
   9  -5   1      261.88      105.62     89.43 o 
  10  -5   1      274.90      296.78     94.81 o 
 -11  -4   1      199.80      575.56    129.77 o 
 -10  -4   1      882.46      993.22    217.44 o 
  -9  -4   1     1320.75     1414.58    288.91 o 
  -8  -4   1     2074.85     2110.16    118.99 o 
  -7  -4   1     3500.41     3778.31    121.00 o 
  -6  -4   1     3715.47     2946.41     94.97 o 
  -5  -4   1     2055.55     2346.32    121.74 o 
  -4  -4   1      338.97      270.07    117.03 o 
  -3  -4   1      195.89      312.21    116.03 o 
  -2  -4   1     6442.00     7451.45    152.46 o 
  -1  -4   1    11486.39    12323.71    210.20 o 
   0  -4   1      634.18      631.67    170.53 o 
   1  -4   1    10797.29    10239.44    139.71 o 
   2  -4   1    14324.10    13917.41    316.51 o 
   3  -4   1    22843.89    22195.82   1592.54 o 
   4  -4   1    16218.21    16118.70    144.24 o 
   5  -4   1     6668.09     6349.25    277.01 o 
   6  -4   1      875.54      739.84    163.25 o 
   7  -4   1      688.04      712.95     90.10 o 
   8  -4   1        6.34      122.64     70.33 o 
   9  -4   1       20.71        6.34     86.72 o 
  10  -4   1      229.27      257.59     94.71 o 
  11  -4   1      335.71      322.97    140.01 o 
 -11  -3   1      103.34      191.38     92.24 o 
 -10  -3   1      447.92      604.33    121.13 o 
  -9  -3   1     2015.61     1747.31    270.17 o 
  -8  -3   1     2716.26     2991.19    496.07 o 
  -7  -3   1     3782.49     4087.85    122.61 o 
  -6  -3   1     5574.63     4131.18     95.98 o 
  -5  -3   1     5071.24     5304.14    129.72 o 
  -4  -3   1     3686.01     3582.66    130.66 o 
  -3  -3   1     4292.20     4188.19    139.11 o 
  -2  -3   1        1.66      -32.16     97.60 o 
  -1  -3   1    14866.94    16202.02    225.43 o 
   0  -3   1      329.96      518.68    191.35 o 
   1  -3   1     5084.56     4611.01    182.03 o 
   2  -3   1    10251.58     9019.29   1082.71 o 
   3  -3   1    10323.91     8432.88    406.73 o 
   4  -3   1     5299.96     5225.38    235.94 o 
   5  -3   1     5143.55     4300.11    437.00 o 
   6  -3   1     4285.98     3975.23    218.40 o 
   7  -3   1     1403.63     1375.65    126.43 o 
   8  -3   1      563.26      712.24    121.47 o 
   9  -3   1       26.10      294.41    120.86 o 
  10  -3   1       72.30      171.00     93.99 o 
  11  -3   1       38.44      227.55    404.81 o 
 -11  -2   1       22.10      358.10     93.52 o 
 -10  -2   1      479.72      983.08    120.86 o 
  -9  -2   1     1721.43     2233.83    547.01 o 
  -8  -2   1     2450.20     2082.89    175.33 o 
  -7  -2   1     2820.03     2802.83    403.31 o 
  -6  -2   1     6065.69     5556.35    273.59 o 
  -5  -2   1     8940.09    10334.68    147.29 o 
  -4  -2   1     8696.90     5614.01    109.60 o 
  -3  -2   1     5327.77     5156.84    155.21 o 
  -2  -2   1    11591.30     5938.03    145.95 o 
  -1  -2   1    23951.82    23965.90    290.22 o 
   0  -2   1     4505.24     4361.74    128.96 o 
   1  -2   1     1098.25      989.17    133.05 o 
   2  -2   1     2337.69     2325.13    179.26 o 
   3  -2   1    11916.52    10281.92    804.68 o 
   4  -2   1    14494.80    12404.96   1712.75 o 
   5  -2   1     9905.93     9691.84    439.15 o 
   6  -2   1     4499.71     4892.76    385.13 o 
   7  -2   1     3729.11     4038.44    262.12 o 
   8  -2   1      743.55      570.34    111.98 o 
   9  -2   1      220.97      270.27    119.87 o 
  10  -2   1       22.73      189.88     85.13 o 
  11  -2   1       41.66      -75.66     75.66 o 
 -11  -1   1       64.89      337.44     93.19 o 
 -10  -1   1      199.53      479.20    125.97 o 
  -9  -1   1      920.23     1362.03    119.32 o 
  -8  -1   1     1203.52     1426.16    319.77 o 
  -7  -1   1     1554.54     1391.95    269.33 o 
  -6  -1   1     7032.18     5720.52    154.70 o 
  -5  -1   1     9683.76     6984.05    527.86 o 
  -4  -1   1    13594.57     6029.45   2031.82 o 
  -3  -1   1     2958.33     1756.75    149.50 o 
  -2  -1   1      315.09      -49.85    130.07 o 
   0  -1   1     1285.43     1323.04    108.82 o 
   1  -1   1      345.58      360.25    112.96 o 
   2  -1   1     4404.85     3728.27    193.94 o 
   3  -1   1    14614.62    13815.86   2305.43 o 
   4  -1   1    19745.70    19724.34   2122.10 o 
   5  -1   1     9711.02    10236.86   1036.87 o 
   6  -1   1     3441.25     3459.79    437.31 o 
   7  -1   1     2576.77     2615.92    287.20 o 
   8  -1   1     2332.63     2475.25    254.67 o 
   9  -1   1      624.74      573.02     70.95 o 
  10  -1   1       39.48       49.59    122.59 o 
  11  -1   1        0.24       90.91     92.66 o 
 -11   0   1       57.46       51.63     94.44 o 
 -10   0   1        4.35      -40.63    121.04 o 
  -9   0   1      341.71      285.75     84.81 o 
  -8   0   1     1698.83     1535.55     93.63 o 
  -7   0   1     1865.14     1291.12    195.31 o 
  -6   0   1     4364.00     4608.16    764.62 o 
  -5   0   1     7529.63     5504.95    581.21 o 
  -4   0   1    14134.46     8715.61    137.73 o 
  -3   0   1    11666.87     7744.51   4320.39 o 
  -2   0   1    42037.19    29674.61    448.91 o 
   1   0   1      654.84      478.55     94.96 o 
   2   0   1    32364.58    34256.09    391.57 o 
   3   0   1     9597.20     7832.05    397.45 o 
   4   0   1     7248.84     7023.91   2206.93 o 
   5   0   1     6139.71     6103.42    756.61 o 
   6   0   1     3477.08     3529.91    601.84 o 
   7   0   1     3660.11     3939.83    613.58 o 
   8   0   1     1963.31     1886.21    377.75 o 
   9   0   1      489.22      326.65    110.52 o 
  10   0   1      158.44      162.61    160.61 o 
  11   0   1        7.27      435.44    125.90 o 
  12   0   1        2.37       31.60    136.42 o 
 -11   1   1       40.04      -95.42     95.42 o 
 -10   1   1       15.37      166.65     73.01 o 
  -9   1   1      506.48      663.67    255.77 o 
  -8   1   1     1652.86     2067.50    123.61 o 
  -7   1   1      628.02      837.40    122.74 o 
  -6   1   1     3426.46     2251.00    297.13 o 
  -5   1   1     2654.41     1745.51    267.55 o 
  -4   1   1     9118.85     6214.97   1691.60 o 
  -3   1   1    23457.86    17508.74   1149.38 o 
  -2   1   1     3049.62     2376.77    195.31 o 
  -1   1   1     3280.51     2672.53    591.98 o 
   0   1   1     4170.08     4065.21    922.41 o 
   1   1   1      868.70      973.13    135.14 o 
   2   1   1     1355.53     1314.60    180.19 o 
   3   1   1     4683.38     4905.82    119.13 o 
   4   1   1     2404.91     1756.84    940.29 o 
   5   1   1     7267.63     7597.63   4098.90 o 
   6   1   1     7860.91     7967.44    489.06 o 
   7   1   1     4530.84     4540.51    585.47 o 
   8   1   1     4596.25     3202.69    672.83 o 
   9   1   1     1383.16     1121.64    215.13 o 
  10   1   1      175.30      286.96     93.04 o 
  11   1   1       34.85      -11.64     98.11 o 
  12   1   1       18.53      548.02    136.08 o 
 -11   2   1       92.97      334.54    113.92 o 
 -10   2   1       11.01       79.81     73.55 o 
  -9   2   1      128.75      161.45    158.80 o 
  -8   2   1      741.78      749.15     60.04 o 
  -7   2   1      553.00     1217.16    122.54 o 
  -6   2   1     2428.83     2548.48    260.44 o 
  -5   2   1    10412.13     8723.42    275.90 o 
  -4   2   1    11157.62     8917.64   4940.97 o 
  -3   2   1    16640.40    16581.54    572.63 o 
  -2   2   1    18270.86    17999.31    649.56 o 
  -1   2   1     1868.64     1551.88    152.55 o 
   0   2   1     1720.25     2166.60    164.82 o 
   1   2   1    11182.67     9855.68   2260.47 o 
   2   2   1     3697.39     2763.05    290.56 o 
   3   2   1      324.15      448.88     86.26 o 
   4   2   1     6542.28     5842.46     88.40 o 
   5   2   1     8236.19     7988.51   4055.85 o 
   6   2   1     8403.51     9388.09    139.71 o 
   7   2   1     5225.65     5738.97    217.21 o 
   8   2   1     3131.71     2475.92    380.10 o 
   9   2   1     1162.79     1077.54     71.75 o 
  10   2   1     1039.49      973.37     76.88 o 
  11   2   1      270.06      341.84     98.34 o 
  12   2   1      135.15       58.36    136.50 o 
 -11   3   1      163.02      287.63    135.52 o 
 -10   3   1      113.01      245.85     92.48 o 
  -9   3   1       58.49      124.86     87.97 o 
  -8   3   1      160.28      212.70     70.30 o 
  -7   3   1       41.02       87.60     55.59 o 
  -6   3   1     1698.59     1684.37    122.29 o 
  -5   3   1     8173.95     6070.03   1279.62 o 
  -4   3   1     9899.85     9405.59   2368.97 o 
  -3   3   1    13804.36    10627.15   1595.11 o 
  -2   3   1     6578.85     5716.20    121.35 o 
  -1   3   1     8640.97     9438.58    178.36 o 
   0   3   1     2847.18     2588.04    142.22 o 
   1   3   1     8599.35     8877.78    193.13 o 
   2   3   1     4213.81     3694.09    837.26 o 
   3   3   1      238.06      328.85     91.32 o 
   4   3   1     1708.85     1203.54     61.94 o 
   5   3   1     2610.94     2100.98   1192.91 o 
   6   3   1     5287.27     5755.80    134.61 o 
   7   3   1     2585.12     2655.19    123.28 o 
   8   3   1     2705.05     3146.72    313.93 o 
   9   3   1     1934.75     1976.98     95.82 o 
  10   3   1      753.27      605.30     70.66 o 
  11   3   1      300.88      151.66     77.16 o 
 -10   4   1      320.70      177.43     95.62 o 
  -9   4   1      244.59      320.17     88.77 o 
  -8   4   1       49.67      -44.86     73.82 o 
  -7   4   1       62.64      -18.17     70.36 o 
  -6   4   1      389.61      412.00     73.41 o 
  -5   4   1     8682.43     6782.00    714.96 o 
  -4   4   1     8188.56     7754.50   1951.40 o 
  -3   4   1    11763.84     9409.32    684.44 o 
  -2   4   1    13640.42    14448.61   1028.62 o 
  -1   4   1     7445.44     7376.83    317.99 o 
   0   4   1     9348.25     9713.37    620.92 o 
   1   4   1     8366.86     9178.64    145.14 o 
   2   4   1     3834.37     4443.81    126.40 o 
   3   4   1     3340.63     3758.64    259.64 o 
   4   4   1      497.38      329.45    163.65 o 
   5   4   1     1717.79     1132.81    827.94 o 
   6   4   1     3239.71     2372.28     91.08 o 
   7   4   1     2837.45     3094.84    121.67 o 
   8   4   1     2613.68     3365.28    118.65 o 
   9   4   1     1337.92     1390.09    100.84 o 
  10   4   1      882.92     1034.35    154.77 o 
  11   4   1      383.01      440.85    174.25 o 
 -10   5   1      319.61      452.19    203.68 o 
  -9   5   1      287.35      371.37     75.75 o 
  -8   5   1       49.03        7.17     72.73 o 
  -7   5   1       89.14      132.27     93.20 o 
  -6   5   1      197.70      238.42     71.78 o 
  -5   5   1     2170.92     2371.98    103.88 o 
  -4   5   1     8552.54     7210.71   1027.47 o 
  -3   5   1     9951.53     8991.06    308.00 o 
  -2   5   1     9622.10    10009.36    656.67 o 
  -1   5   1    12854.71    12682.78    456.69 o 
   0   5   1     6144.38     6231.08    144.35 o 
   1   5   1     7832.75     8656.12    142.43 o 
   2   5   1     9818.07    10300.19    382.95 o 
   3   5   1     1523.32     1333.08    428.49 o 
   4   5   1      162.00      278.18     75.21 o 
   5   5   1      106.36      148.03    134.08 o 
   6   5   1     1112.19     1020.91     82.97 o 
   7   5   1     1611.97     1239.96     85.05 o 
   8   5   1     1152.14     1179.67    116.50 o 
   9   5   1     1158.27     1092.87    121.74 o 
  10   5   1      638.42      503.01     78.31 o 
  11   5   1      548.75      673.41     81.80 o 
 -10   6   1      343.10      240.61    103.06 o 
  -9   6   1      385.76      368.59     72.73 o 
  -8   6   1      550.85      675.75     76.26 o 
  -7   6   1       15.21      198.95     93.64 o 
  -6   6   1      172.19      236.68     72.70 o 
  -5   6   1      924.24      781.12     68.00 o 
  -4   6   1     3538.44     3237.11    197.83 o 
  -3   6   1     3354.04     3262.86    771.04 o 
  -2   6   1     3019.19     3099.25    112.16 o 
  -1   6   1     5141.62     5261.96    418.03 o 
   0   6   1    10413.63    11424.59    161.09 o 
   1   6   1    14696.76    15693.63    140.11 o 
   2   6   1     3591.34     3783.93     95.07 o 
   3   6   1     2146.58     2674.11     87.69 o 
   4   6   1       33.96      182.00     70.74 o 
   5   6   1      688.10      603.47    376.79 o 
   6   6   1      233.71      370.43    116.38 o 
   7   6   1      399.46      441.24     82.12 o 
   8   6   1      865.20     1076.84    119.93 o 
   9   6   1     1469.28      795.27     89.14 o 
  10   6   1     1221.93     1388.26    127.03 o 
  11   6   1      767.34      637.57    194.31 o 
  -9   7   1      399.41      265.11     74.82 o 
  -8   7   1      406.54      609.97    175.87 o 
  -7   7   1      133.11      160.50     81.09 o 
  -6   7   1        7.87       35.88     78.89 o 
  -5   7   1       34.02       25.79     63.11 o 
  -4   7   1      410.06      337.84     70.07 o 
  -3   7   1     1304.71     1161.31    187.09 o 
  -2   7   1     3122.97     3305.39    589.91 o 
  -1   7   1     4530.48     4666.08    261.58 o 
   0   7   1     9299.82     9595.30    753.42 o 
   1   7   1    11488.96    11979.37    394.52 o 
   2   7   1     5151.17     5275.18    101.68 o 
   3   7   1     1576.67     1781.11     88.91 o 
   4   7   1      323.19      180.35    187.41 o 
   5   7   1      196.82      131.70     85.07 o 
   6   7   1       43.00      249.09    108.99 o 
   7   7   1      173.84      200.59    113.20 o 
   8   7   1      608.82      876.97    115.43 o 
   9   7   1     1441.22     1414.15    122.14 o 
  10   7   1      969.45      962.96    130.66 o 
  -8   8   1      652.36      682.93     96.30 o 
  -7   8   1      310.96      270.94     86.75 o 
  -6   8   1      588.85      480.71    118.01 o 
  -5   8   1      107.16       44.66    121.28 o 
  -4   8   1      399.98      542.06     95.05 o 
  -3   8   1      866.92      855.30     88.33 o 
  -2   8   1     4313.53     4033.72    103.63 o 
   0   8   1    10432.68    12009.14    317.92 o 
   1   8   1     8048.72     7370.27    152.99 o 
   2   8   1     6455.77     6426.95    105.51 o 
   3   8   1     4083.04     4427.77    135.15 o 
   4   8   1     2932.59     2808.51    124.08 o 
   5   8   1      519.77      547.05    116.41 o 
   6   8   1      105.64      182.13    117.48 o 
   7   8   1      240.97      171.67     86.95 o 
   8   8   1      400.34      653.39    118.94 o 
   9   8   1      369.75      742.09    123.35 o 
  10   8   1      355.61      964.36    130.12 o 
  -7   9   1      918.98      889.61     86.15 o 
  -6   9   1      829.22      994.20    105.27 o 
  -5   9   1      242.30      -55.97     92.75 o 
  -4   9   1      194.16      254.74     89.92 o 
  -3   9   1     1103.09     1193.21    124.55 o 
  -2   9   1     1052.61     1180.54    126.23 o 
  -1   9   1      870.02      864.56    123.61 o 
   1   9   1     5400.87     5665.39    195.52 o 
   2   9   1     7423.27     7271.03    155.21 o 
   3   9   1     5111.92     5560.55    137.03 o 
   4   9   1     3089.89     3190.09    128.71 o 
   5   9   1     1029.49     1149.82    118.11 o 
   6   9   1      177.17      271.43    113.29 o 
   7   9   1        7.56      202.50     83.55 o 
   8   9   1        8.33      -85.92     85.92 o 
   9   9   1      121.73      304.46     91.28 o 
  -7  10   1      788.76      406.11    153.92 o 
  -6  10   1      816.42     1166.12    144.94 o 
  -5  10   1      589.07      811.51    138.24 o 
  -4  10   1        6.11      113.62     95.84 o 
  -3  10   1       61.09      452.84    128.12 o 
  -2  10   1       22.53      418.64    122.21 o 
  -1  10   1      645.91      572.63    125.40 o 
   0  10   1     2250.02     1722.61    130.79 o 
   1  10   1     2715.38     3145.01    249.04 o 
   2  10   1     3321.34     3133.81    145.14 o 
   3  10   1     2691.26     2438.68    131.33 o 
   4  10   1     2238.09     2562.02    154.40 o 
   5  10   1      957.89     1051.22    120.66 o 
   6  10   1      761.73      983.01    122.74 o 
   7  10   1      113.85       86.06    122.61 o 
   8  10   1       20.65      -92.43     92.43 o 
  -5  11   1      873.22      912.85    145.95 o 
  -4  11   1      401.61      574.44    138.89 o 
  -3  11   1        4.27      152.11     94.30 o 
  -2  11   1      101.28      227.83    134.06 o 
  -1  11   1      359.53      464.08     87.85 o 
   0  11   1     1134.79     1033.78     93.43 o 
   1  11   1     1328.45     1120.24     92.76 o 
   2  11   1     2718.21     2861.77    183.64 o 
   3  11   1     2598.15     3059.30    169.96 o 
   4  11   1     1983.49     1483.23    132.20 o 
   5  11   1     1685.49     2086.55    133.81 o 
   6  11   1      772.48      925.06    130.66 o 
   7  11   1      244.56      292.60    131.68 o 
  -4  12   1      239.22      482.51    144.67 o 
  -3  12   1       14.72      127.28    103.31 o 
  -2  12   1       34.31      286.88    138.44 o 
  -1  12   1       32.47      -91.82     91.82 o 
   0  12   1      397.16      345.75    134.18 o 
   1  12   1     1293.20     1285.17    102.82 o 
   2  12   1     2272.74     2424.04    174.97 o 
   3  12   1     3050.34     3673.41    189.01 o 
   4  12   1     2912.47     2459.60    147.83 o 
   5  12   1     1357.03     1367.80    140.52 o 
   6  12   1      567.90      704.46    139.11 o 
  -2  13   1      295.07      705.33    149.91 o 
  -1  13   1      140.47      144.55    146.43 o 
   0  13   1      246.42      396.30    143.40 o 
   1  13   1     1071.51      931.23    144.94 o 
   2  13   1     1602.78     1290.13    144.88 o 
   3  13   1     1601.11     1442.88    203.91 o 
   4  13   1      760.07      797.02     98.45 o 
  -3 -13   2      125.53      109.74     89.34 o 
  -2 -13   2      319.28      -33.42     99.98 o 
  -1 -13   2      742.96      574.63    140.18 o 
   0 -13   2     1112.63     1108.84    139.38 o 
   1 -13   2     1285.02     1168.80    144.88 o 
   2 -13   2     1395.24     1133.86    148.50 o 
  -6 -12   2      466.33      608.71    104.72 o 
  -5 -12   2      428.49      262.65     80.00 o 
  -4 -12   2       70.04     -108.24    108.24 o 
  -3 -12   2       14.96       45.07     90.15 o 
  -2 -12   2        7.61        5.31    131.01 o 
  -1 -12   2      437.04       89.88    134.42 o 
   0 -12   2     1751.16     1911.15    137.03 o 
   1 -12   2     2773.58     3023.35    106.24 o 
   2 -12   2     2447.85     2642.04    142.13 o 
   3 -12   2     2387.15     2808.58    148.16 o 
   4 -12   2     1156.97     1221.52    102.49 o 
  -7 -11   2      892.75      666.74     99.57 o 
  -6 -11   2     1164.94     1132.55     94.23 o 
  -5 -11   2     1487.01     1462.42    140.29 o 
  -4 -11   2      752.58      843.90     70.70 o 
  -3 -11   2      143.51      334.82     65.14 o 
  -2 -11   2      109.24       13.36     93.33 o 
  -1 -11   2      234.86      436.59    122.65 o 
   0 -11   2      796.13      866.51    127.17 o 
   1 -11   2     1163.31      885.96     95.04 o 
   2 -11   2     1557.66     1932.08     95.71 o 
   3 -11   2     1899.40     1934.50    141.05 o 
   4 -11   2     1989.00     1958.57    104.23 o 
   5 -11   2     1969.10     1744.82    146.35 o 
   6 -11   2     1019.59      937.27    110.80 o 
  -8 -10   2      795.30     1096.31    167.26 o 
  -7 -10   2     1296.98     1340.57     78.87 o 
  -6 -10   2     1574.22     1655.55     94.84 o 
  -5 -10   2     2550.20     2765.79    154.72 o 
  -4 -10   2     1867.20     1855.52     90.26 o 
  -3 -10   2      388.16      450.52     77.21 o 
  -2 -10   2       84.13      119.28    117.77 o 
  -1 -10   2       30.32      332.54    128.08 o 
   0 -10   2       17.84       76.93     90.29 o 
   1 -10   2      836.79      892.60    124.15 o 
   2 -10   2     1891.81     1595.31     92.63 o 
   3 -10   2     3295.72     3390.77    134.35 o 
   4 -10   2     2916.30     2473.29    134.01 o 
   5 -10   2     2086.85     2576.98    141.52 o 
   6 -10   2     1421.86     1326.89    146.55 o 
   7 -10   2      509.78      511.34    102.69 o 
  -9  -9   2      167.79      360.95     80.05 o 
  -8  -9   2      772.43      606.15     93.57 o 
  -7  -9   2     1535.81     1596.18    128.44 o 
  -6  -9   2     1728.64     1791.70    123.28 o 
  -5  -9   2     2130.43     2768.34    125.89 o 
  -4  -9   2     1431.60     1740.72    121.27 o 
  -3  -9   2      496.89      522.66     92.87 o 
  -2  -9   2     3145.34     3076.37    261.46 o 
  -1  -9   2      641.82      800.69     96.16 o 
   0  -9   2      198.65      202.67    120.60 o 
   1  -9   2      656.38      763.82    121.00 o 
   2  -9   2     2237.81     2251.55     94.91 o 
   3  -9   2     3223.53     3013.22    133.47 o 
   4  -9   2     2594.05     2145.30     96.25 o 
   5  -9   2     1632.56     1741.13     92.56 o 
   6  -9   2     2276.70     2143.63    140.32 o 
   7  -9   2     1659.64     1957.23    143.33 o 
   8  -9   2      431.17      479.63    118.16 o 
  -9  -8   2      167.99      247.78     99.32 o 
  -8  -8   2      613.01     1032.44    120.80 o 
  -7  -8   2     1315.67     1601.55    120.80 o 
  -6  -8   2     1814.98     2074.07    116.84 o 
  -5  -8   2     3401.63     3573.40    124.49 o 
  -4  -8   2     8726.85     9045.82    146.35 o 
  -3  -8   2     5877.44     6817.75    163.12 o 
  -2  -8   2     1395.32     1327.91     67.01 o 
  -1  -8   2      239.54      270.64     83.33 o 
   0  -8   2      479.33      551.66     87.72 o 
   1  -8   2     1025.58      902.39    124.15 o 
   2  -8   2      729.80      497.17    123.21 o 
   3  -8   2     1089.92     1038.21    120.13 o 
   4  -8   2     2584.25     2685.50    132.07 o 
   5  -8   2     3537.50     3626.26    137.83 o 
   6  -8   2     2755.97     3133.34    110.90 o 
   7  -8   2     1075.29     1415.06    110.55 o 
   8  -8   2      626.98      577.13     83.69 o 
   9  -8   2      232.86      493.42    135.14 o 
 -10  -7   2       56.95       62.88     76.44 o 
  -9  -7   2       41.65      -84.90    176.67 o 
  -8  -7   2      179.45      554.90     84.85 o 
  -7  -7   2      810.05     1179.80    118.72 o 
  -6  -7   2     2194.50     2216.67     88.80 o 
  -5  -7   2     4976.75     4835.23    127.17 o 
  -4  -7   2     7906.16     8211.45    146.82 o 
  -3  -7   2     3267.57     3136.23    128.38 o 
  -2  -7   2     3649.07     3944.51    137.43 o 
  -1  -7   2     3870.38     4202.27     79.18 o 
   0  -7   2      631.53      491.74    125.22 o 
   1  -7   2      322.07      487.55    125.38 o 
   2  -7   2      185.87      202.39     88.57 o 
   3  -7   2      416.49      363.69    125.71 o 
   4  -7   2     3513.65     3593.32    135.42 o 
   5  -7   2     4137.34     4387.44    119.55 o 
   6  -7   2     3489.86     3777.14     92.40 o 
   7  -7   2     2374.33     2556.21     86.17 o 
   8  -7   2     1351.27     1406.59    153.07 o 
   9  -7   2      469.99      506.74     83.50 o 
 -10  -6   2        1.94     -126.90    126.90 o 
  -9  -6   2        1.45      308.77    121.80 o 
  -8  -6   2      170.95      573.12    112.82 o 
  -7  -6   2     1045.48      907.49     84.98 o 
  -6  -6   2     2883.73     2731.05     86.19 o 
  -5  -6   2     3579.72     2988.60     96.72 o 
  -4  -6   2     6049.50     5834.48    135.55 o 
  -3  -6   2     6027.73     6328.53    140.99 o 
  -2  -6   2     3181.09     3254.41    125.56 o 
  -1  -6   2     8398.85     8467.08    135.36 o 
   0  -6   2     2637.65     2642.62     97.15 o 
   1  -6   2      786.84      889.31    122.47 o 
   2  -6   2       36.78      409.89    126.22 o 
   3  -6   2     2707.70     2403.26    133.74 o 
   4  -6   2     2237.13     2181.50     99.00 o 
   5  -6   2     2579.95     2589.30    113.78 o 
   6  -6   2     4422.62     4425.36    315.48 o 
   7  -6   2     2684.12     2778.77     73.78 o 
   8  -6   2     1967.31     2119.22     80.78 o 
   9  -6   2     1422.23     1624.56    197.06 o 
  10  -6   2      616.67      850.07    100.17 o 
 -11  -5   2      176.90      144.20    150.38 o 
 -10  -5   2       35.94      225.58    126.94 o 
  -9  -5   2       40.94      165.45     74.23 o 
  -8  -5   2        2.08      267.88     84.14 o 
  -7  -5   2      469.81      566.68     83.05 o 
  -6  -5   2     1334.91     1147.61     82.57 o 
  -5  -5   2     3550.09     3385.13    126.90 o 
  -4  -5   2     6013.62     5848.36    137.57 o 
  -3  -5   2    15421.35    15717.29    167.48 o 
  -2  -5   2     7316.19     7362.98    145.01 o 
  -1  -5   2    12810.78    13461.59    188.47 o 
   0  -5   2     4453.10     4499.08    166.88 o 
   1  -5   2     3091.33     2822.46    100.34 o 
   2  -5   2       43.29      127.56    130.03 o 
   3  -5   2      117.58      134.17     72.49 o 
   4  -5   2      132.00      212.51     82.75 o 
   5  -5   2     1450.69     1498.30    126.98 o 
   6  -5   2     3303.05     2852.08    276.95 o 
   7  -5   2     2779.85     2834.58     78.33 o 
   8  -5   2     2046.34     2023.03     78.20 o 
   9  -5   2      764.41      918.34    209.88 o 
  10  -5   2      726.21     1011.17     96.92 o 
 -11  -4   2      282.72      305.96     68.38 o 
 -10  -4   2      186.30      269.46    122.17 o 
  -9  -4   2      372.18      286.10     83.87 o 
  -8  -4   2       72.58       43.15     94.92 o 
  -7  -4   2      238.07      312.15     79.76 o 
  -6  -4   2     1512.45     1329.91     86.39 o 
  -5  -4   2     4569.41     3465.35     93.36 o 
  -4  -4   2     8795.94     7065.65    109.13 o 
  -3  -4   2    13451.35    13329.66    154.47 o 
  -2  -4   2     9862.02     9525.06    158.63 o 
  -1  -4   2    14472.97    14475.99    196.12 o 
   0  -4   2    11219.38    10928.50    593.74 o 
   1  -4   2     8251.84     7767.36    164.06 o 
   2  -4   2     9824.93     9388.06    970.10 o 
   3  -4   2      285.23      312.31     77.42 o 
   4  -4   2     1187.78     1241.50     78.65 o 
   5  -4   2     1411.25     1473.27    105.44 o 
   6  -4   2     2911.26     2325.32    269.12 o 
   7  -4   2     2251.49     2181.44    175.06 o 
   8  -4   2     1147.04      747.99    128.71 o 
   9  -4   2     1163.18     1293.22    128.11 o 
  10  -4   2      711.13      725.55     92.92 o 
  11  -4   2      386.14      385.59    193.29 o 
 -11  -3   2      336.84      302.31    185.63 o 
 -10  -3   2      314.45      148.36     91.43 o 
  -9  -3   2      582.29      470.61    121.12 o 
  -8  -3   2     1183.37     1421.25    203.60 o 
  -7  -3   2        7.48      -35.43     74.80 o 
  -6  -3   2      406.81      318.43     85.47 o 
  -5  -3   2     5803.03     6103.50    132.40 o 
  -4  -3   2     3987.05     4313.55    134.21 o 
  -3  -3   2     8410.66     3031.39     99.13 o 
  -2  -3   2     7669.50      713.45     96.38 o 
   0  -3   2     7310.92     7251.08    125.63 o 
   1  -3   2     9974.78     9348.75    228.07 o 
   2  -3   2     6044.51     6072.03   1012.46 o 
   3  -3   2     1064.94      754.69     62.58 o 
   4  -3   2      340.12      356.61     60.19 o 
   5  -3   2      682.51      804.71     87.89 o 
   6  -3   2     1257.91     1358.03     82.32 o 
   7  -3   2     1487.58     1570.76     86.60 o 
   8  -3   2     1493.75     1636.77    131.46 o 
   9  -3   2     1093.72     1528.91    124.75 o 
  10  -3   2     1264.19     1600.21    132.40 o 
  11  -3   2      943.72      823.18    217.58 o 
 -11  -2   2      423.79      456.29    177.70 o 
 -10  -2   2      540.09      743.14    119.93 o 
  -9  -2   2      787.91      780.32     85.99 o 
  -8  -2   2      903.12      975.10     83.30 o 
  -7  -2   2       10.20       96.95     76.39 o 
  -6  -2   2      279.35      240.25     98.12 o 
  -5  -2   2      525.78      146.26    122.61 o 
  -4  -2   2     1902.61      789.71     88.33 o 
  -3  -2   2     4850.16      309.98    131.68 o 
  -1  -2   2    13748.54    13869.92    252.73 o 
   0  -2   2    32908.68    31926.66    796.67 o 
   1  -2   2     4191.67     3754.54    172.43 o 
   2  -2   2     6815.80     6266.62    484.99 o 
   3  -2   2     4404.52     3805.02    600.13 o 
   4  -2   2      439.15      331.13     56.29 o 
   5  -2   2       53.29      162.50     73.23 o 
   6  -2   2      612.20      776.04    129.64 o 
   7  -2   2     2070.75     1947.10    283.58 o 
   8  -2   2     1736.70     1825.91    223.32 o 
   9  -2   2     2182.70     2372.87    152.02 o 
  10  -2   2     1082.40     1231.65    127.10 o 
  11  -2   2      902.91     1471.43    135.22 o 
 -11  -1   2      454.42      694.40    105.62 o 
 -10  -1   2      582.62      688.80    344.70 o 
  -9  -1   2      430.49      522.48    119.42 o 
  -8  -1   2     2118.99     2568.86    119.86 o 
  -7  -1   2      182.37      338.33    119.33 o 
  -6  -1   2      459.02      418.48     76.94 o 
  -5  -1   2        7.84       54.55     76.95 o 
  -4  -1   2     4286.16     1417.52   1106.49 o 
  -3  -1   2     4918.43     2997.25    307.32 o 
  -2  -1   2      565.59      380.02    290.93 o 
  -1  -1   2    19546.57    15746.88   1178.49 o 
   0  -1   2    23979.24    23475.01   2160.88 o 
   1  -1   2    23582.56    22465.84   1774.89 o 
   2  -1   2     6232.02     5275.88    568.81 o 
   3  -1   2    19456.11    18941.62   1772.83 o 
   4  -1   2     7093.94     4846.32    854.44 o 
   5  -1   2       10.26       39.73     52.63 o 
   6  -1   2       23.39       88.56     85.07 o 
   7  -1   2      966.30     1096.33     90.65 o 
   8  -1   2     1586.98     1482.23     84.58 o 
   9  -1   2     1191.74     1544.13    175.59 o 
  10  -1   2      892.79      995.85     88.31 o 
  11  -1   2      843.34      721.76     94.64 o 
 -11   0   2      486.16      743.50    278.32 o 
 -10   0   2      903.97     1236.65    205.24 o 
  -9   0   2     1104.01     1035.32     86.36 o 
  -8   0   2     2454.79     3229.59    123.21 o 
  -7   0   2     2835.72     2400.31     94.10 o 
  -6   0   2       33.91       56.90    115.61 o 
  -5   0   2        1.71      -88.94    118.92 o 
  -2   0   2    62895.66    63672.09  11070.83 o 
  -1   0   2     7253.82     6442.17   1151.33 o 
   0   0   2    27692.43    34472.40   1636.96 o 
   1   0   2    32901.71    32073.47   6366.39 o 
   2   0   2    43647.07    46150.56   1048.57 o 
   3   0   2     5812.88     6350.65    152.15 o 
   4   0   2     4593.17     5116.70    248.54 o 
   5   0   2     1269.98      955.24    302.47 o 
   6   0   2        4.17       -8.87     85.57 o 
   7   0   2      133.97      221.01     88.30 o 
   8   0   2       38.72       47.22     82.98 o 
   9   0   2      861.31      932.71    151.15 o 
  10   0   2      886.11      898.23     86.94 o 
  11   0   2      887.95     1297.86    102.05 o 
  12   0   2      486.15      458.12     98.69 o 
 -11   1   2      356.80      500.85    193.34 o 
 -10   1   2      935.54     1273.75    201.89 o 
  -9   1   2      988.68     1192.89    403.41 o 
  -8   1   2     3258.85     3161.62    519.98 o 
  -7   1   2     1905.80     2086.84    223.55 o 
  -6   1   2      186.90      408.52    115.63 o 
  -5   1   2      259.22      -83.50     85.18 o 
  -4   1   2       43.19       73.41     89.77 o 
  -3   1   2       23.03      110.97     80.72 o 
  -2   1   2      303.81      377.53    184.24 o 
  -1   1   2    20875.20    19278.86   3196.39 o 
   0   1   2    18573.66    16784.19   1582.80 o 
   1   1   2    41642.78    40940.46   7074.44 o 
   2   1   2    23516.65    21553.74   4194.69 o 
   3   1   2     9651.76     9300.98    562.40 o 
   4   1   2    10730.28     9724.00   1932.15 o 
   5   1   2     1909.95     1514.72    558.34 o 
   6   1   2     3866.89     4023.36   1084.42 o 
   7   1   2      439.40      528.29    111.90 o 
   8   1   2      229.40      248.88     67.52 o 
   9   1   2      714.23      720.59     85.65 o 
  10   1   2      791.55      783.17    224.27 o 
  11   1   2      552.53     1071.36    170.83 o 
  12   1   2      364.71      478.61     83.31 o 
 -11   2   2      316.09      663.55     98.37 o 
 -10   2   2      708.29      890.86    293.40 o 
  -9   2   2     1539.44     2039.98     88.59 o 
  -8   2   2     1601.39     1609.11     70.85 o 
  -7   2   2     4480.34     3918.44    354.44 o 
  -6   2   2     1182.35     1000.43    193.33 o 
  -5   2   2     1863.71     1231.26    393.93 o 
  -4   2   2     2150.56     2376.22    349.78 o 
  -3   2   2     1545.55     1726.70    102.04 o 
  -2   2   2     1648.66     1623.82    164.93 o 
  -1   2   2     3880.17     4601.98    153.05 o 
   0   2   2    11381.68    13158.57    199.85 o 
   1   2   2      383.24      425.96    146.16 o 
   2   2   2    11429.08    12481.52    151.62 o 
   3   2   2    10433.00    10876.97    492.18 o 
   4   2   2    10254.91     9637.19    580.78 o 
   5   2   2     5871.90     4144.30    362.29 o 
   6   2   2      985.95      738.57    603.58 o 
   7   2   2       68.46       34.05     84.36 o 
   8   2   2        0.37       79.58     64.52 o 
   9   2   2       68.27      234.27    112.50 o 
  10   2   2      288.85      419.97    136.22 o 
  11   2   2      418.03      314.34     79.12 o 
  12   2   2      485.54      396.28     84.89 o 
 -11   3   2      136.83      -98.68     98.68 o 
 -10   3   2      373.66      759.75     94.47 o 
  -9   3   2      688.29      943.66    260.51 o 
  -8   3   2     1756.60     1530.67     76.19 o 
  -7   3   2     4654.35     4198.61    485.65 o 
  -6   3   2     3806.37     3555.66    279.24 o 
  -5   3   2     2339.45     1828.08    518.11 o 
  -4   3   2      840.32      802.74    117.78 o 
  -3   3   2      199.95      229.82     90.07 o 
  -2   3   2      490.00      688.23    155.94 o 
  -1   3   2     4553.08     4959.41    265.94 o 
   0   3   2     2419.78     2404.41    125.04 o 
   1   3   2     9005.51     9902.68    139.22 o 
   2   3   2    18211.71    18237.01   3065.53 o 
   3   3   2    11256.02     9406.78   1400.67 o 
   4   3   2    14804.59    15280.42    115.42 o 
   5   3   2     4694.16     3615.06   1558.22 o 
   6   3   2     1479.12     1355.33    470.24 o 
   7   3   2      497.27      888.44    119.79 o 
   8   3   2       58.95       70.49    113.82 o 
   9   3   2       15.64      295.69    236.71 o 
  10   3   2       44.45      121.44     68.89 o 
  11   3   2      217.46      -61.88    104.01 o 
  12   3   2      360.22      462.85     84.31 o 
 -10   4   2      147.73      246.55     95.18 o 
  -9   4   2     1346.59     1572.44    191.02 o 
  -8   4   2     2039.12     2239.21     77.94 o 
  -7   4   2     4785.86     4553.43    495.83 o 
  -6   4   2     2562.84     2474.54    197.78 o 
  -5   4   2     1137.32     1096.51    249.14 o 
  -4   4   2      749.56      752.82    175.88 o 
  -3   4   2      123.09       47.91    121.47 o 
  -2   4   2      238.70      271.24    186.51 o 
  -1   4   2       48.87      115.47    114.54 o 
   0   4   2    17963.21    21218.01    189.69 o 
   1   4   2     9337.56     9336.98    619.65 o 
   2   4   2    25410.24    28695.38    578.73 o 
   3   4   2    24521.97    25147.76    823.88 o 
   4   4   2    11712.23    12761.83    341.80 o 
   5   4   2     6537.76     5094.77   1203.71 o 
   6   4   2     2416.21     2015.86    249.64 o 
   7   4   2     2260.00     2710.66    119.25 o 
   8   4   2      286.34      -64.48     79.31 o 
   9   4   2        5.36       64.92     78.45 o 
  10   4   2      107.76      194.27     93.41 o 
  11   4   2      229.13      175.35     93.57 o 
 -10   5   2      146.30      303.77    128.60 o 
  -9   5   2      603.24      796.71     93.02 o 
  -8   5   2     1507.29     1465.15    106.56 o 
  -7   5   2     2223.22     1944.26    332.31 o 
  -6   5   2     3014.22     2666.33    272.37 o 
  -5   5   2     4233.37     3026.83    633.49 o 
  -4   5   2     5019.21     4324.73    493.75 o 
  -3   5   2     4264.10     4076.91    105.00 o 
  -2   5   2      848.37      986.56    177.07 o 
  -1   5   2       67.02       86.32    105.08 o 
   0   5   2      981.20      941.63     97.60 o 
   1   5   2     4198.39     4137.96    133.51 o 
   2   5   2     3588.44     3672.09    112.14 o 
   3   5   2     5375.64     4554.80   1142.74 o 
   4   5   2     9136.41     9370.82    213.29 o 
   5   5   2     8617.13     9355.97    100.87 o 
   6   5   2     4406.89     4026.63   2296.91 o 
   7   5   2     2329.56     1368.94     84.58 o 
   8   5   2      802.86      951.02    112.08 o 
   9   5   2      112.41       64.91     81.14 o 
  10   5   2       33.24      -84.11     84.11 o 
  11   5   2        2.24      122.05    174.47 o 
  -9   6   2      370.04      469.40     82.96 o 
  -8   6   2      905.97     1058.01     79.07 o 
  -7   6   2     2620.93     2527.42    185.80 o 
  -6   6   2     3321.87     3379.14    151.31 o 
  -5   6   2     2273.01     2033.97    270.30 o 
  -4   6   2     5367.76     5224.30   1349.28 o 
  -3   6   2     5307.61     6009.29    281.30 o 
  -2   6   2      973.22     1123.73    172.17 o 
  -1   6   2      998.36     1137.48    120.81 o 
   0   6   2      218.66      350.44    112.53 o 
   1   6   2       93.17       98.87     95.15 o 
   2   6   2     1566.33     1636.79     87.55 o 
   3   6   2     8200.06     8362.88     89.69 o 
   4   6   2     6583.29     6831.61    308.80 o 
   5   6   2     6994.20     5371.10    136.49 o 
   6   6   2     2493.20     2100.40   1062.22 o 
   7   6   2     2636.65     2312.45     89.54 o 
   8   6   2     1865.27     1977.82    120.26 o 
   9   6   2      780.50      653.75    119.71 o 
  10   6   2      110.16      115.97     86.04 o 
  11   6   2        4.22      212.12    169.54 o 
  -9   7   2       93.31      244.92    112.21 o 
  -8   7   2      694.04      674.49     85.25 o 
  -7   7   2     1711.43     1722.54    205.16 o 
  -6   7   2     2388.80     2451.66     81.30 o 
  -5   7   2     1962.67     2239.64    110.45 o 
  -4   7   2     1416.73     1494.77    124.40 o 
  -3   7   2     3709.88     4215.72    321.41 o 
  -2   7   2     4987.52     5298.17    199.67 o 
  -1   7   2     3239.52     3300.86    128.70 o 
   0   7   2     1011.24     1148.55    119.19 o 
   1   7   2      559.33      740.08     99.41 o 
   2   7   2     2749.76     2700.63    262.42 o 
   3   7   2     2797.87     2804.32     90.25 o 
   4   7   2     3151.28     3201.02    112.31 o 
   5   7   2     3111.11     2304.67     74.12 o 
   6   7   2     2897.51     2798.19   1530.13 o 
   7   7   2     2895.21     1810.48     87.66 o 
   8   7   2     2818.25     3124.16    131.73 o 
   9   7   2      855.73      871.87    125.29 o 
  10   7   2      134.17      535.30    125.16 o 
  -8   8   2      347.02      397.76     97.23 o 
  -7   8   2      702.10      736.90    135.91 o 
  -6   8   2     1679.97     1630.51     81.11 o 
  -5   8   2     1853.33     1988.34     91.37 o 
  -4   8   2     2999.72     3030.03    159.50 o 
  -3   8   2     7526.01     7807.73    578.00 o 
  -2   8   2     7521.81     8210.69    129.00 o 
  -1   8   2      799.20      805.90    141.03 o 
   0   8   2       76.86      145.76    117.47 o 
   1   8   2      887.89      980.82    110.47 o 
   2   8   2      499.28      595.12     95.23 o 
   3   8   2     1407.62     1556.39     90.77 o 
   4   8   2      985.87     1046.48    137.53 o 
   5   8   2     2572.20     2307.30   1358.36 o 
   6   8   2     3030.77     3262.86    125.42 o 
   7   8   2     1917.32     2186.28    123.88 o 
   8   8   2     1084.00     1140.09    120.19 o 
   9   8   2      517.33      858.12    122.41 o 
  10   8   2      185.88      283.04     91.98 o 
  -7   9   2      344.00      411.43     96.21 o 
  -6   9   2      697.54      917.32     95.29 o 
  -5   9   2     1919.74     1993.26     99.96 o 
  -4   9   2     2921.45     2703.75    100.07 o 
  -3   9   2     2927.15     2889.74     98.80 o 
  -2   9   2     2916.74     3045.95    131.86 o 
   0   9   2     2115.71     2291.36    165.23 o 
   1   9   2      567.13      599.94     90.01 o 
   2   9   2        4.86       92.53     94.28 o 
   3   9   2       79.38      109.37    159.13 o 
   4   9   2     1470.56     1279.51    904.54 o 
   5   9   2     2121.16     2373.35    125.09 o 
   6   9   2     2129.62     2024.24    122.94 o 
   7   9   2     1569.58     1638.24    124.15 o 
   8   9   2     1315.67     1742.67    125.56 o 
   9   9   2      667.82      718.14    131.33 o 
  -6  10   2      772.15      655.60    103.51 o 
  -5  10   2     1130.08     1245.60    102.82 o 
  -4  10   2     1635.77     1288.32    100.54 o 
  -3  10   2     2532.52     3234.89    138.24 o 
  -2  10   2     4238.66     3975.57    139.78 o 
  -1  10   2     2502.84     2098.35    128.64 o 
   1  10   2     1352.08     1368.47    187.80 o 
   2  10   2      411.27      394.90    127.26 o 
   3  10   2       75.45       -8.68    120.81 o 
   4  10   2      512.44      731.76    120.60 o 
   5  10   2     1165.28     1537.76    124.08 o 
   6  10   2     1376.34     1572.98    124.08 o 
   7  10   2     1191.23     1675.93    128.78 o 
   8  10   2     1106.30     1271.69    131.46 o 
   9  10   2      898.36     1093.81    138.77 o 
  -5  11   2      433.33      415.92    105.54 o 
  -4  11   2     1083.49     1611.61    143.60 o 
  -3  11   2     1978.54     1323.67    144.21 o 
  -2  11   2     3556.07     3254.48    143.33 o 
  -1  11   2     2693.78     2475.90    136.69 o 
   0  11   2     1652.15     1689.28    128.91 o 
   1  11   2     1146.56     1390.88    263.19 o 
   2  11   2      316.84      436.89    164.94 o 
   3  11   2      294.99      451.99    132.05 o 
   4  11   2        7.19       53.07    125.40 o 
   5  11   2      314.69      490.36    128.20 o 
   6  11   2      792.58      802.99    128.64 o 
   7  11   2     1015.59     1124.06    133.81 o 
  -4  12   2      839.92      780.38    109.93 o 
  -3  12   2     1327.75     1429.64    109.33 o 
  -2  12   2     1828.90     1819.40    145.01 o 
  -1  12   2     2076.69     1702.36    104.36 o 
   0  12   2     1546.42     1501.48    101.41 o 
   1  12   2     1493.79     1640.92    139.71 o 
   2  12   2     1383.04     1591.76    229.12 o 
   3  12   2      480.58      577.57    172.40 o 
   4  12   2       17.51      143.65    136.49 o 
   5  12   2      280.74      271.66    134.58 o 
   6  12   2      441.96      410.01    137.98 o 
  -1  13   2     1882.36     2131.29    149.50 o 
   0  13   2     1702.49     1657.62    108.39 o 
   1  13   2     1769.34     1059.27    150.85 o 
   2  13   2      774.62     1037.74    141.46 o 
   3  13   2      339.49      259.59    144.77 o 
   4  13   2      165.84       13.71    149.73 o 
  -3 -13   3     1960.11     1836.61    147.47 o 
  -2 -13   3     1074.90     1084.15    143.13 o 
  -1 -13   3      678.00      772.47    100.07 o 
   0 -13   3      583.47      430.54    106.07 o 
   1 -13   3      478.04      511.09    101.84 o 
   2 -13   3      248.43      470.43    149.05 o 
  -5 -12   3      964.09      740.23    106.82 o 
  -4 -12   3     1218.05     1190.39     70.53 o 
  -3 -12   3     1769.44     1722.39    209.22 o 
  -2 -12   3     1826.83     1939.86    137.36 o 
  -1 -12   3     2576.93     2130.68     99.60 o 
   0 -12   3     2418.13     2386.90    101.01 o 
   1 -12   3     1451.09     1154.71    138.24 o 
   2 -12   3      175.51      159.05     99.53 o 
   3 -12   3       13.29      114.67    138.40 o 
   4 -12   3      103.02      521.62    102.23 o 
  -7 -11   3        0.10       23.34     78.75 o 
  -6 -11   3      164.81      113.13    127.35 o 
  -5 -11   3      610.14      753.10     76.52 o 
  -4 -11   3      513.62      580.06     76.78 o 
  -3 -11   3     1609.95     1790.41     89.43 o 
  -2 -11   3     2685.75     2907.27    101.16 o 
  -1 -11   3     2248.20     1994.26    136.96 o 
   0 -11   3     2940.14     2873.17    134.01 o 
   1 -11   3     1917.12     1398.79     96.99 o 
   2 -11   3      874.43      681.65    133.34 o 
   3 -11   3      128.13      303.11    131.41 o 
   4 -11   3        0.62      127.02     95.78 o 
   5 -11   3       81.75     -141.66    141.66 o 
   6 -11   3      270.16      302.13    145.60 o 
  -8 -10   3      105.98      220.50     98.73 o 
  -7 -10   3       63.00      115.29    143.91 o 
  -6 -10   3       15.26      224.61    104.15 o 
  -5 -10   3      261.78      562.06     73.36 o 
  -4 -10   3     1070.40     1315.73     89.90 o 
  -3 -10   3     1838.91     1857.48     77.47 o 
  -2 -10   3     1698.40     1711.51    152.43 o 
  -1 -10   3     2340.58     2496.83    132.40 o 
   0 -10   3     3183.71     3061.04    100.68 o 
   1 -10   3     3619.19     3528.13    132.47 o 
   2 -10   3     2488.06     2616.69    125.76 o 
   3 -10   3      741.19      889.91     92.89 o 
   4 -10   3       14.10       81.25    128.86 o 
   5 -10   3      121.36      -73.98    137.10 o 
   6 -10   3      131.33     -144.74    144.74 o 
   7 -10   3      361.39      803.32    148.56 o 
  -9  -9   3      519.26      508.54     85.61 o 
  -8  -9   3      421.64      632.28    137.83 o 
  -7  -9   3      183.85      338.54     90.54 o 
  -6  -9   3        1.94      106.39     71.46 o 
  -5  -9   3      343.41      403.46     62.74 o 
  -4  -9   3      244.60      366.16     70.85 o 
  -3  -9   3      557.89      525.69     84.27 o 
  -2  -9   3     3216.14     3279.88    121.29 o 
  -1  -9   3     3779.78     3771.68    271.49 o 
   0  -9   3     8059.24     8855.67    147.89 o 
   1  -9   3     6621.45     6746.93    137.16 o 
   2  -9   3     5262.08     5412.52    101.48 o 
   3  -9   3     1677.66     1586.66    126.83 o 
   4  -9   3      589.18      582.86    126.74 o 
   5  -9   3       89.06      -49.06    130.61 o 
   6  -9   3        1.50     -131.33    131.33 o 
   7  -9   3      149.86     -102.02    102.02 o 
   8  -9   3      271.10      408.76    106.42 o 
  -9  -8   3      815.57      647.57    104.50 o 
  -8  -8   3      709.40      996.48    140.27 o 
  -7  -8   3      404.69      768.65    122.00 o 
  -6  -8   3      247.99      233.20    103.47 o 
  -5  -8   3        1.26      126.85     85.55 o 
  -4  -8   3     1093.75     1101.55     71.72 o 
  -3  -8   3     2093.94     2031.97     73.23 o 
  -2  -8   3     4470.40     4430.92     81.91 o 
  -1  -8   3     6637.59     6525.88    250.42 o 
   0  -8   3     7480.94     7291.28    137.90 o 
   1  -8   3     7089.27     7087.52    108.86 o 
   2  -8   3     2688.31     2205.13    129.11 o 
   3  -8   3     2931.93     2828.90    126.50 o 
   4  -8   3     2174.73     1737.04    128.58 o 
   5  -8   3      413.25      779.58    129.25 o 
   6  -8   3      169.85      301.01    131.93 o 
   7  -8   3        3.77      -26.10     77.36 o 
   8  -8   3      310.32      391.21     81.62 o 
   9  -8   3      575.82      601.10    100.44 o 
 -10  -7   3      599.13      399.32    206.55 o 
  -9  -7   3      699.95      881.62    220.12 o 
  -8  -7   3      636.21      675.20     76.49 o 
  -7  -7   3     1280.35     1411.61    144.61 o 
  -6  -7   3     1122.64     1106.15    119.99 o 
  -5  -7   3      935.21      743.29    111.27 o 
  -4  -7   3       65.86      110.07    106.04 o 
  -3  -7   3      332.17      444.33     71.95 o 
  -2  -7   3     4315.82     4203.54     95.21 o 
  -1  -7   3     2489.44     2496.58     68.12 o 
   0  -7   3     6045.74     5973.38    311.37 o 
   1  -7   3     4258.05     4048.61    132.47 o 
   2  -7   3     7215.23     6462.74    139.17 o 
   3  -7   3     4234.14     3383.39     99.40 o 
   4  -7   3     4864.33     5110.30    134.55 o 
   5  -7   3     3043.11     2934.44    263.02 o 
   6  -7   3      443.99      494.26     87.44 o 
   7  -7   3       90.88      148.59     84.70 o 
   8  -7   3      113.24      308.80     88.56 o 
   9  -7   3      380.91      540.32     83.59 o 
 -10  -6   3      547.59      851.31    233.01 o 
  -9  -6   3      884.20      802.06     61.33 o 
  -8  -6   3     1044.05     1139.48    141.19 o 
  -7  -6   3     2095.34     2022.05     79.33 o 
  -6  -6   3     2688.35     2959.09    117.44 o 
  -5  -6   3     2075.29     2243.56    124.69 o 
  -4  -6   3        9.98      133.76    115.21 o 
  -3  -6   3      161.77       80.76     77.86 o 
  -2  -6   3      315.76      413.33     83.28 o 
  -1  -6   3     1112.83      931.91     73.06 o 
   0  -6   3      985.52      916.61     73.81 o 
   1  -6   3    10503.91     9891.94    118.78 o 
   2  -6   3    10550.24     9860.28    151.99 o 
   3  -6   3     6300.96     5568.13    106.98 o 
   4  -6   3     4345.11     4656.36    299.23 o 
   5  -6   3     1993.52     2050.94    124.07 o 
   6  -6   3      902.11     1094.20     93.61 o 
   7  -6   3      479.69      492.96    123.97 o 
   8  -6   3        8.53      116.38     74.70 o 
   9  -6   3       84.46       89.31    103.30 o 
  10  -6   3      325.06      340.31     99.61 o 
 -10  -5   3      295.41      707.18    390.62 o 
  -9  -5   3     1340.28     1355.68    177.91 o 
  -8  -5   3     1394.85     1131.79     77.26 o 
  -7  -5   3     3488.25     3705.74    122.47 o 
  -6  -5   3     2324.57     2314.46    119.39 o 
  -5  -5   3     1659.28     1830.47    123.55 o 
  -4  -5   3      749.20      773.07    114.69 o 
  -3  -5   3      180.68      128.18     80.29 o 
  -2  -5   3      161.97      220.21     61.62 o 
  -1  -5   3      571.56      593.70     85.66 o 
   0  -5   3     6676.34     6377.05    263.65 o 
   1  -5   3     8283.78     7632.81    150.04 o 
   2  -5   3    13583.19    12723.06    132.60 o 
   3  -5   3     7399.18     7400.43    407.70 o 
   4  -5   3     3868.05     3200.26    188.47 o 
   5  -5   3     3056.93     2867.52     96.30 o 
   6  -5   3     2537.27     2568.81    127.91 o 
   7  -5   3      876.37      849.21    213.46 o 
   8  -5   3      231.47      293.25     93.21 o 
   9  -5   3        0.92       83.38     89.44 o 
  10  -5   3      113.24      291.17    159.43 o 
 -11  -4   3       76.13      -68.06     68.06 o 
 -10  -4   3      434.50      397.42     74.53 o 
  -9  -4   3     1700.48     1766.37     90.95 o 
  -8  -4   3     1622.99     1980.04    121.20 o 
  -7  -4   3     1755.32     1761.01    311.48 o 
  -6  -4   3     2392.86     2492.74    123.82 o 
  -5  -4   3     2184.64     2448.00    120.53 o 
  -4  -4   3     1712.83      700.97     84.98 o 
  -3  -4   3      672.29      328.26     80.58 o 
  -2  -4   3       54.78       55.61     61.56 o 
  -1  -4   3     3736.61     3836.33    107.72 o 
   0  -4   3     5826.49     6088.50    422.02 o 
   1  -4   3    16927.31    17441.04    717.54 o 
   2  -4   3    26085.83    25501.39   1986.03 o 
   3  -4   3    14405.64    13183.30    467.14 o 
   4  -4   3     5380.30     4728.42    237.27 o 
   5  -4   3     6448.36     5937.36    311.74 o 
   6  -4   3     2552.08     2393.14    245.13 o 
   7  -4   3      939.25     1020.18    101.13 o 
   8  -4   3       57.94      307.57     86.32 o 
   9  -4   3        5.76      244.02    127.60 o 
  10  -4   3       77.30      195.48    133.86 o 
  11  -4   3       50.89      -95.53     95.53 o 
 -11  -3   3       58.77      410.17     95.33 o 
 -10  -3   3       91.60      -79.31    243.93 o 
  -9  -3   3     1250.39     1491.00    281.77 o 
  -8  -3   3     1578.87     1989.76    120.06 o 
  -7  -3   3     3697.84     3697.62    125.49 o 
  -6  -3   3     6930.85     6787.30   1656.08 o 
  -5  -3   3     5028.32     3739.14     96.45 o 
  -4  -3   3     2706.41      213.01     85.00 o 
  -3  -3   3     1230.71      587.91    532.18 o 
  -2  -3   3     4875.62     4928.06    154.13 o 
  -1  -3   3     3187.95     3079.38    113.05 o 
   0  -3   3     1988.47     2077.48     83.79 o 
   1  -3   3     2920.65     2958.46     99.26 o 
   2  -3   3     9596.32     9548.53    174.37 o 
   3  -3   3    20935.93    19920.94   1437.02 o 
   4  -3   3    12093.27    11207.67    862.90 o 
   5  -3   3     6116.62     5512.88    325.08 o 
   6  -3   3     3611.29     3695.24    359.35 o 
   7  -3   3     2456.31     1990.93    595.97 o 
   8  -3   3     1177.13     1476.99     87.73 o 
   9  -3   3      536.06      560.55    246.84 o 
  10  -3   3       59.33       70.18    125.02 o 
  11  -3   3       14.61      165.15    138.30 o 
 -11  -2   3        1.55       58.94    131.29 o 
 -10  -2   3       86.53       94.37    133.30 o 
  -9  -2   3      849.09     1311.07    258.80 o 
  -8  -2   3     2719.43     2221.53    166.10 o 
  -7  -2   3     2655.47     2961.77    127.57 o 
  -6  -2   3     4201.20     2811.80     94.57 o 
  -5  -2   3     5975.64     3154.27    131.60 o 
  -4  -2   3     9633.82     4628.83   2796.45 o 
  -3  -2   3     4824.05     3816.68    218.32 o 
  -2  -2   3    11468.32    10269.65   1262.70 o 
  -1  -2   3    16656.49    17240.43    246.62 o 
   0  -2   3     3811.76     3836.65    231.76 o 
   1  -2   3    10052.39     9545.82    777.40 o 
   2  -2   3     6150.62     5864.68    291.38 o 
   3  -2   3     7090.68     7134.52    227.32 o 
   4  -2   3     4660.42     3600.41    268.46 o 
   5  -2   3     8621.89     7813.08   1307.00 o 
   6  -2   3     6430.02     6158.87   1334.03 o 
   7  -2   3     6405.21     6461.51    715.86 o 
   8  -2   3     2164.95     2348.59    246.36 o 
   9  -2   3      469.00      618.04    202.83 o 
  10  -2   3        8.16       -1.94     70.47 o 
  11  -2   3       16.96      296.20     92.70 o 
 -11  -1   3        5.99       80.31    238.93 o 
 -10  -1   3        8.54      150.42    120.34 o 
  -9  -1   3      508.08      662.39    148.44 o 
  -8  -1   3     1354.30     1503.00     97.39 o 
  -7  -1   3      958.60      676.43     84.39 o 
  -6  -1   3     3019.47     1610.00     91.35 o 
  -5  -1   3     3064.63      231.35     85.03 o 
  -3  -1   3    18038.56    17930.00    190.15 o 
  -2  -1   3     6488.75     4704.11    137.50 o 
  -1  -1   3     5035.45     4731.07    354.55 o 
   0  -1   3      317.80      458.06    114.15 o 
   1  -1   3     2877.34     3306.31    219.42 o 
   2  -1   3     2713.36     2698.97    208.42 o 
   3  -1   3     4872.03     4802.64    227.19 o 
   4  -1   3     1089.73      879.12     83.08 o 
   5  -1   3    12878.27    11889.53   1163.86 o 
   6  -1   3    15486.98    15623.90   4076.12 o 
   7  -1   3     5942.67     6322.85    414.67 o 
   8  -1   3     2301.72     1967.92    196.96 o 
   9  -1   3      637.49      758.72     85.46 o 
  10  -1   3       88.27      235.22     86.10 o 
  11  -1   3       40.85       52.63    129.10 o 
  12  -1   3        3.40       29.53    139.42 o 
 -11   0   3       73.91      227.29    208.23 o 
 -10   0   3       21.48     -111.62    195.60 o 
  -9   0   3       31.47      329.56    317.81 o 
  -8   0   3      688.81      991.81    150.91 o 
  -7   0   3     1068.68      853.27    268.10 o 
  -6   0   3     3671.41     3659.68    458.54 o 
  -5   0   3    11970.10    11834.42   6261.02 o 
  -4   0   3    20715.10    22356.77    190.22 o 
  -3   0   3     7942.11     7990.44    161.04 o 
  -2   0   3      868.64      855.37    172.78 o 
  -1   0   3     2216.91     2571.05    118.52 o 
   0   0   3      864.86     1050.54    164.66 o 
   1   0   3        5.30       48.13    118.13 o 
   2   0   3      407.50      267.25    117.44 o 
   3   0   3     2847.92     2907.35    177.51 o 
   4   0   3     6604.09     6022.31    271.83 o 
   5   0   3     5647.45     5666.94    320.38 o 
   6   0   3     4438.23     4001.88   1105.24 o 
   7   0   3     3889.46     3762.01    965.58 o 
   8   0   3     2652.47     2076.61    543.69 o 
   9   0   3     1414.40     1516.02     90.28 o 
  10   0   3      608.82      764.24    170.74 o 
  11   0   3       47.79      -25.05     90.38 o 
  12   0   3       24.83      220.59     95.25 o 
 -11   1   3      102.52       16.79     97.09 o 
 -10   1   3       46.75      -21.59     88.99 o 
  -9   1   3        2.92      -47.80    170.69 o 
  -8   1   3      359.35      307.15     78.79 o 
  -7   1   3      771.04      701.53     61.82 o 
  -6   1   3     4479.40     4427.13   2418.43 o 
  -5   1   3     5929.52     4438.53     94.17 o 
  -4   1   3     4717.26     4051.62    891.42 o 
  -3   1   3    11895.07    10316.27   2431.33 o 
  -2   1   3    25235.35    26392.24    172.11 o 
  -1   1   3    17654.25    16381.62   3194.21 o 
   0   1   3    11673.54    12916.94   1946.33 o 
   1   1   3      393.60      559.15    148.45 o 
   2   1   3      368.30      418.24    106.17 o 
   3   1   3     7782.25     6728.54    127.67 o 
   4   1   3      518.79      289.16     73.84 o 
   5   1   3      799.42      657.58    175.80 o 
   6   1   3     7567.92     7572.56    555.14 o 
   7   1   3     5126.72     4722.88   1230.41 o 
   8   1   3     3538.10     3896.38    321.68 o 
   9   1   3     2143.59     2157.77    193.13 o 
  10   1   3      752.88      542.58     71.86 o 
  11   1   3      247.31      260.99     98.50 o 
  12   1   3       31.06      240.80    187.03 o 
 -11   2   3      256.71      244.19     80.23 o 
 -10   2   3       54.05      296.18     92.13 o 
  -9   2   3       12.37       62.54     69.77 o 
  -8   2   3      162.41      301.86     68.14 o 
  -7   2   3      687.14      919.52    470.78 o 
  -6   2   3      653.26      598.54    157.36 o 
  -5   2   3     4013.66     3573.48    617.03 o 
  -4   2   3     8892.24     8047.02   1447.69 o 
  -3   2   3    10840.07    10641.53   1082.91 o 
  -2   2   3    22601.96    24641.22    571.92 o 
  -1   2   3    13404.73    13353.53   1651.22 o 
   0   2   3    12063.82    14472.94    186.09 o 
   1   2   3      611.32      727.64    141.53 o 
   2   2   3     2221.05     2739.67    122.04 o 
   3   2   3       29.77      101.37     79.49 o 
   4   2   3     1758.48     2195.36    121.80 o 
   5   2   3     2364.90     2756.64    112.35 o 
   6   2   3     5987.22     3085.83    807.65 o 
   7   2   3     5903.37     4980.32   2737.42 o 
   8   2   3     3839.19     2095.29    304.21 o 
   9   2   3     2159.56     1735.50    513.04 o 
  10   2   3     1396.04     1373.69    178.51 o 
  11   2   3      407.22      166.16     74.65 o 
  12   2   3      241.60      130.88     81.68 o 
 -10   3   3      221.45      294.23    132.10 o 
  -9   3   3      135.44       77.50     74.58 o 
  -8   3   3       38.25       31.86     84.78 o 
  -7   3   3       19.66      260.37     70.50 o 
  -6   3   3      544.54      280.97     92.59 o 
  -5   3   3     3183.62     2945.48    150.74 o 
  -4   3   3     9574.84     8975.48    260.14 o 
  -3   3   3     9280.51     9359.11    190.99 o 
  -2   3   3    12595.52    12504.80   1060.95 o 
  -1   3   3    20632.43    23893.23   1196.47 o 
   0   3   3     9554.95     9121.10   2002.24 o 
   1   3   3     7557.54     8687.21    130.94 o 
   2   3   3     7212.58     7407.59    117.19 o 
   3   3   3       88.35      127.07     63.50 o 
   4   3   3     1049.09     1244.01     90.70 o 
   5   3   3     1361.77     1453.15     83.78 o 
   6   3   3     3835.95     3401.72    519.47 o 
   7   3   3     3269.69     1830.54    538.62 o 
   8   3   3     1800.89     1976.39   1148.92 o 
   9   3   3     1338.09      843.38     84.98 o 
  10   3   3     1208.99     1526.05     87.69 o 
  11   3   3     1176.50     1333.47    263.26 o 
  12   3   3      264.94      412.96    165.85 o 
 -10   4   3      468.18      939.92     96.49 o 
  -9   4   3      421.18      610.75     91.98 o 
  -8   4   3      112.56      172.86    133.16 o 
  -7   4   3      191.92      314.50     95.40 o 
  -6   4   3      132.97      215.23     69.86 o 
  -5   4   3     1491.35     1580.76     95.28 o 
  -4   4   3     4179.57     2949.68    167.48 o 
  -3   4   3     2817.20     2857.07    174.59 o 
  -2   4   3     9640.25    10345.40    599.89 o 
  -1   4   3    18714.59    19407.41    350.22 o 
   0   4   3    23044.84    26320.70    505.15 o 
   1   4   3    23082.12    26091.31    618.27 o 
   2   4   3     3850.57     4194.03     99.56 o 
   3   4   3      392.95      255.54     60.20 o 
   4   4   3      791.58     1023.16     95.34 o 
   5   4   3       13.87       50.59     91.55 o 
   6   4   3      616.10      598.24    179.98 o 
   7   4   3     1944.45     1486.67    123.58 o 
   8   4   3     1862.53     1131.69    700.62 o 
   9   4   3     1480.52     2004.59    113.82 o 
  10   4   3      900.67     1082.74    156.98 o 
  11   4   3      280.53      610.91    240.63 o 
 -10   5   3      525.95      467.68    102.18 o 
  -9   5   3      508.04      524.50     78.75 o 
  -8   5   3      286.42      407.17     75.55 o 
  -7   5   3       69.82      157.03     55.54 o 
  -6   5   3      103.25      125.44     71.82 o 
  -5   5   3       18.12       31.22     73.70 o 
  -4   5   3     1460.89     1470.51    203.63 o 
  -3   5   3     6862.88     7331.01    113.64 o 
  -2   5   3     5072.95     4909.80    780.82 o 
  -1   5   3    13604.76    13273.25   1339.26 o 
   0   5   3    12189.04    12753.97    243.64 o 
   1   5   3     5370.32     5540.03    108.39 o 
   2   5   3     3810.93     3861.35     94.65 o 
   3   5   3     4472.79     5399.96     94.90 o 
   4   5   3     3234.22     3152.96    415.04 o 
   5   5   3      127.08      213.86     58.72 o 
   6   5   3      201.96      358.91     80.50 o 
   7   5   3     1208.24     1000.51    380.40 o 
   8   5   3     1939.87     1461.97     84.04 o 
   9   5   3     1561.95     2155.10    121.13 o 
  10   5   3      796.20      510.04     90.00 o 
  11   5   3      886.76      434.43    122.20 o 
  -9   6   3      330.55      126.42     83.01 o 
  -8   6   3      404.02      662.59    112.19 o 
  -7   6   3      188.23      263.38     75.46 o 
  -6   6   3      155.04      235.26     73.05 o 
  -5   6   3        2.14       59.83     74.53 o 
  -4   6   3      594.34      671.14    136.74 o 
  -3   6   3     4022.99     4409.46    205.54 o 
  -2   6   3     6672.78     6904.27    911.31 o 
  -1   6   3     6144.22     6727.27    561.86 o 
   0   6   3     2602.06     2672.44    137.93 o 
   1   6   3     6592.73     6902.46    541.91 o 
   2   6   3     6999.46     7112.07    101.76 o 
   3   6   3     5268.67     5843.26     98.33 o 
   4   6   3     2040.27     2414.57     89.37 o 
   5   6   3      626.30      762.74     87.24 o 
   6   6   3       80.07      274.36     87.60 o 
   7   6   3     1073.14      695.01     67.76 o 
   8   6   3     1060.98     1244.46    121.00 o 
   9   6   3     1225.43     1998.28    120.46 o 
  10   6   3     1125.41      856.24     90.48 o 
  11   6   3      497.31      467.35     95.01 o 
  -9   7   3      505.85      562.35    250.77 o 
  -8   7   3      511.18      546.50    120.51 o 
  -7   7   3      956.47     1126.84     83.04 o 
  -6   7   3      318.13      546.44     84.23 o 
  -5   7   3        2.27      139.29     74.32 o 
  -4   7   3      102.83      125.86     74.82 o 
  -3   7   3      667.62      545.44     94.97 o 
  -2   7   3     1107.29     1325.15    172.71 o 
  -1   7   3     5951.58     6483.54    127.15 o 
   0   7   3     7401.25     7712.87    295.42 o 
   1   7   3     6542.23     6542.33    302.83 o 
   2   7   3     8375.44     8989.63    170.63 o 
   3   7   3     4061.26     4606.77    101.31 o 
   4   7   3     1912.28     1898.03    259.84 o 
   5   7   3     1224.13     1182.73    133.14 o 
   6   7   3      208.83      149.69     66.15 o 
   7   7   3       60.19       59.31    106.51 o 
   8   7   3      382.86      223.23     85.06 o 
   9   7   3      725.95      593.92     87.82 o 
  10   7   3      684.44      441.81    126.20 o 
  11   7   3      608.69      453.61     93.51 o 
  -8   8   3      826.18     1029.74    146.39 o 
  -7   8   3      606.96      553.29     86.41 o 
  -6   8   3      760.96      781.27     79.88 o 
  -5   8   3      331.34      295.17     69.93 o 
  -4   8   3        1.62      137.01     70.35 o 
  -3   8   3     1755.97     1875.48    102.32 o 
  -2   8   3     3114.17     3253.94    172.91 o 
  -1   8   3     4995.67     5312.38    262.92 o 
   0   8   3     8041.67     8927.96    156.55 o 
   1   8   3     6444.73     6495.69    154.40 o 
   2   8   3     4386.90     4439.49    219.46 o 
   3   8   3     2845.45     3178.95    239.15 o 
   4   8   3     2514.37     2946.68    179.45 o 
   5   8   3     1639.08     1715.27     84.78 o 
   6   8   3      852.58      644.12    214.98 o 
   7   8   3       49.43      206.70    114.89 o 
   8   8   3       50.02      306.47    115.47 o 
   9   8   3      183.42      331.08    123.22 o 
  10   8   3      341.69      174.86    127.20 o 
  -7   9   3      701.49      655.37     98.28 o 
  -6   9   3      972.86     1040.50     93.31 o 
  -5   9   3      635.81      746.28    104.51 o 
  -4   9   3      326.53      360.76     77.94 o 
  -3   9   3        0.47      191.20     84.14 o 
  -2   9   3      320.89      652.20    161.08 o 
  -1   9   3     2255.01     2386.16    192.77 o 
   0   9   3     4206.42     4249.71    131.14 o 
   1   9   3     3332.22     3422.36    109.25 o 
   2   9   3     5688.55     6059.06    111.06 o 
   3   9   3     6112.61     6605.01    111.27 o 
   4   9   3     3044.92     2959.91    285.63 o 
   5   9   3     2660.86     2753.67    338.65 o 
   6   9   3     1237.01      737.91    470.31 o 
   7   9   3       75.36      183.38    120.31 o 
   8   9   3       34.76      488.33    122.86 o 
   9   9   3       51.85       85.23    128.09 o 
  -6  10   3     1046.12     1160.54    177.12 o 
  -5  10   3      911.12     1054.31    140.65 o 
  -4  10   3      530.73      703.12    134.41 o 
  -3  10   3       88.35       88.05    130.96 o 
  -2  10   3       50.26       30.97    130.89 o 
  -1  10   3       57.11       -0.40    130.52 o 
   0  10   3      494.73      456.34    134.72 o 
   1  10   3     1933.85     2079.81    275.67 o 
   2  10   3     3673.53     3701.10    161.95 o 
   3  10   3     4600.81     4431.79    369.30 o 
   4  10   3     3102.49     3236.30   1881.68 o 
   5  10   3     1189.30     1085.09    126.43 o 
   6  10   3      602.04      663.30    120.90 o 
   7  10   3      277.71      433.86    125.34 o 
   8  10   3       69.68      -30.85    131.63 o 
   9  10   3        0.82        0.93    134.04 o 
  -5  11   3      864.66      783.07    148.77 o 
  -4  11   3      556.27      674.48    100.81 o 
  -3  11   3      243.25      586.50    140.01 o 
  -2  11   3      146.12      209.09    138.27 o 
  -1  11   3        4.89      154.27    131.05 o 
   1  11   3     1122.74     1179.33    215.10 o 
   2  11   3     1512.95     1817.12    174.72 o 
   3  11   3     2786.76     2578.52    144.74 o 
   4  11   3     2306.73     2525.20    133.14 o 
   5  11   3     1838.17     1999.76    132.27 o 
   6  11   3     1146.73     1029.56    129.65 o 
   7  11   3      541.61      624.44    132.91 o 
   8  11   3      102.48      332.67    135.76 o 
  -3  12   3      377.55       73.24    143.96 o 
  -2  12   3       51.77      274.67    143.37 o 
  -1  12   3       22.18       78.79    138.18 o 
   0  12   3      215.11      129.80    137.97 o 
   2  12   3     1365.07     1447.35    197.19 o 
   3  12   3     2042.00     2708.44    185.86 o 
   4  12   3     2212.79     2171.80    144.47 o 
   5  12   3     1663.63     1692.37    142.06 o 
   6  12   3     1302.65     1275.44    143.67 o 
  -1  13   3       59.70      -61.51    102.41 o 
   0  13   3        0.14      175.95    106.48 o 
   1  13   3      135.03      -58.65    145.04 o 
   3  13   3      874.28      985.69    202.36 o 
   4  13   3     1305.29     1500.54    191.63 o 
  -2 -13   4       98.18      386.99    142.76 o 
  -1 -13   4      559.26      394.65    101.94 o 
   0 -13   4      669.43      690.24    145.88 o 
   1 -13   4      768.35      926.74    145.61 o 
  -5 -12   4      622.71      688.19    137.50 o 
  -4 -12   4      313.36      315.93    129.98 o 
  -3 -12   4       81.80      222.36     83.61 o 
  -2 -12   4        0.70     -134.82    134.82 o 
  -1 -12   4      220.28      218.31     98.04 o 
   0 -12   4      851.71     1071.01     97.25 o 
   1 -12   4     1562.75     1674.93    100.00 o 
   2 -12   4     1616.16     1806.86    139.64 o 
   3 -12   4     1792.77     1785.93    105.71 o 
   4 -12   4     1358.81     1292.01    104.03 o 
  -6 -11   4      756.01     1055.92    129.75 o 
  -5 -11   4      754.77      908.73     78.91 o 
  -4 -11   4     1089.47     1297.14    128.93 o 
  -3 -11   4      820.92      810.28     95.89 o 
  -2 -11   4      843.49      889.81     87.16 o 
  -1 -11   4       60.58      566.76    125.09 o 
   0 -11   4      304.78      358.74    125.17 o 
   1 -11   4     1034.84     1150.49    126.77 o 
   2 -11   4     1779.83     1675.73     99.94 o 
   3 -11   4     2158.89     2210.83     98.86 o 
   4 -11   4     1778.82     1251.03    143.13 o 
   5 -11   4     1378.95     1496.04    147.63 o 
   6 -11   4     1066.46     1037.47    147.02 o 
  -8 -10   4      513.37      224.19     63.60 o 
  -7 -10   4      930.91      882.59     97.56 o 
  -6 -10   4     1478.09     1428.12     85.09 o 
  -5 -10   4     1345.01     1473.38     76.58 o 
  -4 -10   4     1729.17     1797.54     75.84 o 
  -3 -10   4     2277.89     2277.12     87.68 o 
  -2 -10   4     2007.14     2197.62     86.87 o 
  -1 -10   4      256.41      194.82     83.06 o 
   0 -10   4       70.01        7.61    128.04 o 
   1 -10   4      393.89      652.55    119.94 o 
   2 -10   4      703.47      661.29    122.92 o 
   3 -10   4     2472.37     2383.81    128.58 o 
   4 -10   4     2467.81     2445.32     99.20 o 
   5 -10   4     2319.34     2392.13    141.72 o 
   6 -10   4     1965.89     1768.49    142.93 o 
   7 -10   4     1053.78     1747.43    149.03 o 
  -8  -9   4      482.77      339.31     69.44 o 
  -7  -9   4      857.48      734.09    149.14 o 
  -6  -9   4     1027.77     1174.03     74.99 o 
  -5  -9   4     1411.20     1368.82     74.74 o 
  -4  -9   4     3349.62     3479.76     70.12 o 
  -3  -9   4     2762.27     2747.34    149.10 o 
  -2  -9   4     2110.28     2156.71    162.99 o 
  -1  -9   4     1297.26     1231.74    174.19 o 
   0  -9   4      198.60      128.40    121.41 o 
   1  -9   4      221.95      480.99     81.71 o 
   2  -9   4      432.57      475.49     85.05 o 
   3  -9   4     1060.45      834.45     89.94 o 
   4  -9   4     3885.98     3882.41    133.94 o 
   5  -9   4     3484.74     3240.19    140.65 o 
   6  -9   4     1416.10     1912.70    136.16 o 
   7  -9   4     1194.60     1554.67    104.83 o 
   8  -9   4      710.01      204.11    149.01 o 
  -9  -8   4       40.83      116.56     81.96 o 
  -8  -8   4      485.05      686.68    236.37 o 
  -7  -8   4     1080.28     1027.75     77.34 o 
  -6  -8   4     2612.55     2998.64     92.82 o 
  -5  -8   4     2152.51     2353.69     83.25 o 
  -4  -8   4     1617.30     1545.56     91.39 o 
  -3  -8   4     2187.13     2224.95     65.47 o 
  -2  -8   4     2767.42     2645.37     81.03 o 
  -1  -8   4     2083.72     2095.50    113.00 o 
   0  -8   4       86.10      127.39    123.87 o 
   1  -8   4      270.79       -4.72    122.79 o 
   2  -8   4       93.65      132.77     85.81 o 
   3  -8   4     1017.55     1300.40    122.68 o 
   4  -8   4      842.56      660.18     89.68 o 
   5  -8   4     1441.01     1547.22    130.86 o 
   6  -8   4     2526.27     3168.56    137.10 o 
   7  -8   4     2116.71     2034.44    150.47 o 
   8  -8   4     1310.10     1434.50     96.64 o 
   9  -8   4      601.25      725.74    176.47 o 
 -10  -7   4        1.72      108.52    139.47 o 
  -9  -7   4        3.20      279.97     97.56 o 
  -8  -7   4      228.50      149.48    107.38 o 
  -7  -7   4      544.75      686.56     74.39 o 
  -6  -7   4      676.27      639.49     69.30 o 
  -5  -7   4     2090.57     2264.58    117.34 o 
  -4  -7   4     6222.57     6404.92    111.00 o 
  -3  -7   4    11215.08    10960.26     99.41 o 
  -2  -7   4     8599.08     8135.44    162.55 o 
  -1  -7   4     1916.50     2020.88     71.24 o 
   0  -7   4      696.38      691.57     90.42 o 
   1  -7   4      176.57       68.08     88.24 o 
   2  -7   4       19.41      -98.46    124.15 o 
   3  -7   4      409.94      322.93     89.09 o 
   4  -7   4      848.48      753.56     87.93 o 
   5  -7   4     3484.44     3388.08    131.48 o 
   6  -7   4     4067.37     3972.13    187.85 o 
   7  -7   4     2937.20     3146.42     92.58 o 
   8  -7   4     1527.60     1824.60     87.36 o 
   9  -7   4      706.61      745.58    123.09 o 
 -10  -6   4       11.65      -77.73     77.73 o 
  -9  -6   4       12.92      233.75    112.02 o 
  -8  -6   4        0.95       37.93     79.11 o 
  -7  -6   4       51.45       55.32    136.14 o 
  -6  -6   4     1018.37      971.91     53.85 o 
  -5  -6   4     3400.34     3097.29    365.71 o 
  -4  -6   4     7422.98     7055.69    237.00 o 
  -3  -6   4    10659.67    10496.82    477.89 o 
  -2  -6   4     5696.90     5274.92    165.07 o 
  -1  -6   4     3696.23     3728.53    162.09 o 
   0  -6   4     3374.86     3486.47    193.79 o 
   1  -6   4      969.07      963.63    123.95 o 
   2  -6   4     1936.66     2065.35    131.60 o 
   3  -6   4       26.60      213.60    129.60 o 
   4  -6   4     1315.59     1218.14     78.65 o 
   5  -6   4     2854.77     2867.31    112.65 o 
   6  -6   4     3040.23     2991.29    171.77 o 
   7  -6   4     2192.02     2182.51    206.38 o 
   8  -6   4     1887.10     1962.41    135.42 o 
   9  -6   4     1197.52     1346.31     98.13 o 
  10  -6   4      859.39      925.22    103.55 o 
 -10  -5   4      263.25      290.48    128.28 o 
  -9  -5   4      369.04      347.09     87.50 o 
  -8  -5   4      173.22      367.74     85.20 o 
  -7  -5   4      255.98      289.81     55.39 o 
  -6  -5   4      670.14      665.00     89.87 o 
  -5  -5   4     3476.47     3371.02    191.71 o 
  -4  -5   4     3405.12     2966.98    818.18 o 
  -3  -5   4     5643.11     5024.17    253.02 o 
  -2  -5   4    11769.55    11220.97    382.91 o 
  -1  -5   4     9932.36     8488.79    144.07 o 
   0  -5   4     4896.83     4773.84    252.43 o 
   1  -5   4     8534.10     8715.53    428.66 o 
   2  -5   4     1798.91     1917.05    107.06 o 
   3  -5   4      187.60      201.66     60.15 o 
   4  -5   4     1494.62     1614.52     66.88 o 
   5  -5   4      865.27      931.31     86.93 o 
   6  -5   4     1116.03     1029.53     82.66 o 
   7  -5   4     1355.27     1323.13    123.07 o 
   8  -5   4     1731.58     2179.91    131.46 o 
   9  -5   4     1779.88     2033.83    136.96 o 
  10  -5   4     1644.68     1802.22     99.83 o 
 -10  -4   4      440.51      475.13     64.85 o 
  -9  -4   4      155.44       44.11     69.45 o 
  -8  -4   4       35.46       -8.65     57.28 o 
  -7  -4   4        8.82      112.18     58.11 o 
  -6  -4   4      341.76      493.10     64.45 o 
  -5  -4   4      503.05      329.12     97.89 o 
  -4  -4   4     2433.19     2082.62    275.35 o 
  -3  -4   4     7571.60     7429.25    120.19 o 
  -2  -4   4    19690.78    19111.11    583.63 o 
  -1  -4   4    24534.55    24470.60   1764.17 o 
   0  -4   4    17747.25    17251.97    154.13 o 
   1  -4   4     5798.43     5833.78    241.95 o 
   2  -4   4     2159.49     2159.88     77.28 o 
   3  -4   4     2569.43     2579.39    138.53 o 
   4  -4   4        8.85       76.39     53.78 o 
   5  -4   4      632.49      630.76     85.52 o 
   6  -4   4     1000.33      965.00    144.96 o 
   7  -4   4     1148.08      801.33    188.22 o 
   8  -4   4     1376.30     1502.94     87.62 o 
   9  -4   4      716.68     1013.25     88.32 o 
  10  -4   4      445.05      438.42    133.66 o 
  11  -4   4      570.58      756.31    143.40 o 
 -11  -3   4      423.64      597.15    350.54 o 
 -10  -3   4      638.84      914.35    253.88 o 
  -9  -3   4      404.75      500.53     68.47 o 
  -8  -3   4      688.88      837.72    257.80 o 
  -7  -3   4        6.77      -81.97     81.97 o 
  -6  -3   4       24.68       41.21     75.14 o 
  -5  -3   4      429.87      370.93     66.96 o 
  -4  -3   4     2444.90     2360.87     84.59 o 
  -3  -3   4     5607.61     5641.10    355.18 o 
  -2  -3   4     4149.60     4470.83    148.03 o 
  -1  -3   4    14687.86    14293.21   1010.85 o 
   0  -3   4    17627.62    17224.07    763.99 o 
   1  -3   4    16729.08    16201.73   1223.68 o 
   2  -3   4     9725.41     9432.04    464.16 o 
   3  -3   4    12008.60    11406.44    643.37 o 
   4  -3   4      316.26      315.88     62.80 o 
   5  -3   4      713.76      731.04    133.65 o 
   6  -3   4      572.30      448.28    189.60 o 
   7  -3   4      800.29      668.43     70.55 o 
   8  -3   4     1228.73     1004.48    166.98 o 
   9  -3   4     1447.30     1199.43    427.12 o 
  10  -3   4     1903.33     2295.74    183.01 o 
  11  -3   4      959.73      836.59    100.81 o 
 -11  -2   4      339.72      697.65    318.64 o 
 -10  -2   4      758.11      921.37    181.90 o 
  -9  -2   4      700.26      793.05     60.04 o 
  -8  -2   4      579.74      863.74     82.85 o 
  -7  -2   4      677.21      856.22    146.59 o 
  -6  -2   4        3.83      120.99    231.05 o 
  -5  -2   4       21.27      -72.03     72.03 o 
  -4  -2   4      970.98      928.82    126.23 o 
  -3  -2   4     1660.73     1811.18    221.74 o 
  -2  -2   4     1758.25     1488.62    187.23 o 
  -1  -2   4     8740.40     9160.77    528.93 o 
   0  -2   4    19823.50    20439.67   1680.07 o 
   1  -2   4    19114.09    18726.78   1706.48 o 
   2  -2   4     6874.57     6138.24    208.19 o 
   3  -2   4     4498.69     4476.60    297.43 o 
   4  -2   4     1979.98     1883.02     93.67 o 
   5  -2   4       13.89       76.38     68.46 o 
   6  -2   4      184.05      110.60    104.97 o 
   7  -2   4      515.92      316.58     61.88 o 
   8  -2   4     1700.55     1560.89    311.85 o 
   9  -2   4     2445.09     2358.01    683.23 o 
  10  -2   4     1156.56     1046.25    139.91 o 
  11  -2   4      884.69     1168.03    270.97 o 
 -11  -1   4      407.64      343.93     68.68 o 
 -10  -1   4     1027.85     1307.06    347.53 o 
  -9  -1   4      776.44     1020.83     89.46 o 
  -8  -1   4     1185.74     1000.71    163.96 o 
  -7  -1   4      276.40      262.72     67.99 o 
  -6  -1   4      204.36      188.86     60.14 o 
  -5  -1   4      789.76      651.77     89.40 o 
  -4  -1   4     2257.21     2130.68    131.26 o 
  -3  -1   4     6144.86     6382.45    151.25 o 
  -2  -1   4    22214.45    23363.09   3967.42 o 
  -1  -1   4    21862.92    19550.61   2241.32 o 
   0  -1   4     8560.22     9415.87    667.26 o 
   1  -1   4    29041.06    31895.18   2602.63 o 
   2  -1   4     6842.81     7091.67    521.83 o 
   3  -1   4     9550.65    10083.10    450.57 o 
   4  -1   4    18865.44    18912.13   1797.46 o 
   5  -1   4     3927.16     4011.10     75.46 o 
   6  -1   4      388.44      360.65     82.05 o 
   7  -1   4      253.82      185.58     98.80 o 
   8  -1   4      888.53      672.87    203.84 o 
   9  -1   4     1220.05     1056.13    124.05 o 
  10  -1   4     1179.08     1088.43    108.66 o 
  11  -1   4      536.14     1033.98    437.51 o 
  12  -1   4      308.02      244.53    150.05 o 
 -11   0   4      493.30      787.30     96.87 o 
 -10   0   4      806.63     1039.87     76.63 o 
  -9   0   4     1138.46     1350.26    367.56 o 
  -8   0   4      764.85      738.76     64.14 o 
  -7   0   4     2862.15     2261.80   1196.33 o 
  -6   0   4     2515.41     1827.50   1072.75 o 
  -5   0   4      499.49      564.86    119.46 o 
  -4   0   4     1610.39     1675.66    131.26 o 
  -3   0   4    11387.18    10344.34    132.60 o 
  -2   0   4    16674.25    14851.13   2292.43 o 
  -1   0   4    11650.26    11841.29   1546.55 o 
   0   0   4    11569.60    13175.06    651.57 o 
   1   0   4      363.55      508.94    153.10 o 
   2   0   4    11924.07    12282.18   1055.48 o 
   3   0   4    27067.06    24526.96   5415.07 o 
   4   0   4    10064.50     7836.77    879.35 o 
   5   0   4     5535.43     5397.86    337.13 o 
   6   0   4     1299.90     1231.83    140.63 o 
   7   0   4       89.04      182.28     57.75 o 
   8   0   4       33.87       12.62     65.98 o 
   9   0   4      342.31      537.80    242.17 o 
  10   0   4      525.95      625.39     87.44 o 
  11   0   4      564.45      839.89     91.11 o 
  12   0   4      476.67      260.61    108.24 o 
 -11   1   4      230.04      422.13    130.70 o 
 -10   1   4      487.41      562.05    196.25 o 
  -9   1   4      712.59     1174.13     87.55 o 
  -8   1   4     1871.12     2391.21    103.96 o 
  -7   1   4     2846.56     2167.57    733.00 o 
  -6   1   4     4239.66     2870.47   1302.83 o 
  -5   1   4     1509.67     1047.42     78.76 o 
  -4   1   4     1657.40     1683.76    281.84 o 
  -3   1   4      380.99      360.73     95.52 o 
  -2   1   4     5592.69     5897.04    731.39 o 
  -1   1   4     7749.81     8976.73    154.83 o 
   0   1   4     3939.42     3764.17    131.26 o 
   1   1   4    18941.70    20026.11   2030.54 o 
   2   1   4    19586.78    21736.96    173.41 o 
   3   1   4    10418.28    11177.75    246.05 o 
   4   1   4    21341.16    19104.41   6755.38 o 
   5   1   4     2623.79     1984.76    525.48 o 
   6   1   4      930.93      932.25    257.83 o 
   7   1   4      172.57      233.23     76.74 o 
   8   1   4       71.55       75.39     56.19 o 
   9   1   4       11.66      108.13    127.50 o 
  10   1   4      521.51      495.38    113.39 o 
  11   1   4      547.78      693.02     92.47 o 
  12   1   4      340.44      284.75     96.49 o 
 -10   2   4      343.39      795.31    303.22 o 
  -9   2   4     1110.83     1688.00    215.57 o 
  -8   2   4     1071.92     1148.29     86.97 o 
  -7   2   4     2595.36     2486.70   1334.61 o 
  -6   2   4     3913.03     2740.89    904.01 o 
  -5   2   4     3035.96     2902.19    108.71 o 
  -4   2   4     2570.60     1843.07     79.43 o 
  -3   2   4     1349.58      991.53     92.29 o 
  -2   2   4        8.80      185.03     81.71 o 
  -1   2   4      144.66      178.42    100.54 o 
   0   2   4    10048.83     7950.29   1189.02 o 
   1   2   4    14790.28    16326.53    312.82 o 
   2   2   4    14565.74    15991.56    144.71 o 
   3   2   4    14916.90    13955.45   3045.78 o 
   4   2   4     4975.76     5248.74    122.71 o 
   5   2   4     5972.63     5573.91    939.68 o 
   6   2   4     2695.26     2941.14    199.98 o 
   7   2   4     1386.26     1424.90    315.91 o 
   8   2   4       93.69      197.57     92.80 o 
   9   2   4       12.50      295.69    161.55 o 
  10   2   4      171.90      304.06     87.13 o 
  11   2   4      300.65      260.32     76.28 o 
  12   2   4      359.88      631.31    118.55 o 
 -10   3   4      272.19      426.93    159.70 o 
  -9   3   4      585.64      638.40     75.30 o 
  -8   3   4     1732.28     1635.19    469.71 o 
  -7   3   4     1650.90     1306.72    301.48 o 
  -6   3   4     4215.55     3977.94   1113.80 o 
  -5   3   4     5255.20     4132.71     87.15 o 
  -4   3   4     2126.48     2151.73    282.68 o 
  -3   3   4     1742.08     2312.18    135.35 o 
  -2   3   4      186.91      173.61     80.59 o 
  -1   3   4       53.86      149.79     90.11 o 
   0   3   4      716.76     1036.43    113.37 o 
   1   3   4     5331.41     5749.41    119.39 o 
   2   3   4    10881.14    10313.08   2380.79 o 
   3   3   4    18021.06    19548.05    487.78 o 
   4   3   4    18353.14    16978.12   1106.79 o 
   5   3   4     3772.08     4219.33     89.66 o 
   6   3   4     3724.95     3318.60    484.19 o 
   7   3   4     1195.79     1261.21    576.04 o 
   8   3   4      375.84      238.29     78.26 o 
   9   3   4      215.52      136.59     85.81 o 
  10   3   4        3.77      -69.67     83.76 o 
  11   3   4      230.98      446.71     97.36 o 
  12   3   4      206.12      240.78     77.87 o 
 -10   4   4      190.81      277.04     98.02 o 
  -9   4   4      614.82      754.39    236.98 o 
  -8   4   4      979.40     1231.05     78.10 o 
  -7   4   4     1856.17     1373.43    365.71 o 
  -6   4   4     2074.10     1847.24    621.56 o 
  -5   4   4     2322.27     2246.38     96.44 o 
  -4   4   4     2485.64     2923.74     99.06 o 
  -3   4   4      976.52      710.56     97.52 o 
  -2   4   4       71.70      138.07    102.06 o 
  -1   4   4     1166.06     1275.83    107.56 o 
   0   4   4      604.29     1008.65    105.66 o 
   1   4   4    11950.07    14448.25    178.71 o 
   2   4   4    17772.78    20232.34    171.91 o 
   3   4   4    14197.93    15420.61    177.41 o 
   4   4   4    11382.45    13244.18    118.45 o 
   5   4   4     8568.12     8995.99     98.57 o 
   6   4   4     1582.71     1339.22    294.85 o 
   7   4   4     2364.65     2618.71    100.78 o 
   8   4   4      992.71      715.73     65.22 o 
   9   4   4      151.81      118.22     79.80 o 
  10   4   4        8.74     -111.49    111.49 o 
  11   4   4        4.50      -90.21     90.21 o 
  12   4   4       56.52       45.83     79.13 o 
  -9   5   4      241.82      342.98    107.41 o 
  -8   5   4     1336.60     1400.80     90.43 o 
  -7   5   4     2535.56     2420.52    118.11 o 
  -6   5   4     2306.03     2194.87    649.14 o 
  -5   5   4     2938.99     3177.58    126.43 o 
  -4   5   4     2386.23     2231.67    603.88 o 
  -3   5   4     5399.83     5911.54    166.07 o 
  -2   5   4     1683.75     1666.10     99.48 o 
  -1   5   4      407.13      332.12    101.05 o 
   0   5   4      640.02      923.19     98.59 o 
   1   5   4     1883.58     1628.78    379.43 o 
   2   5   4     3496.73     3129.26    596.00 o 
   3   5   4     4789.89     4978.78     95.30 o 
   4   5   4     8589.65     9606.99    101.94 o 
   5   5   4     5223.89     4875.26    710.36 o 
   6   5   4     6947.88     6214.91   1431.42 o 
   7   5   4     4133.35     4155.49   1028.55 o 
   8   5   4     2372.36     1989.32   1024.81 o 
   9   5   4      974.03      870.13    116.30 o 
  10   5   4       94.10      279.51     81.75 o 
  11   5   4       78.64       60.93     76.09 o 
  -9   6   4      286.13      106.26     84.73 o 
  -8   6   4      290.69      394.27     79.08 o 
  -7   6   4     1044.11     1034.05     76.99 o 
  -6   6   4     2483.68     2372.58    633.90 o 
  -5   6   4     4359.74     4775.48    392.54 o 
  -4   6   4     5631.92     4816.96   1099.98 o 
  -3   6   4     6188.91     6584.14    167.95 o 
  -2   6   4     3780.58     3955.99    414.30 o 
  -1   6   4      957.53      987.81     98.88 o 
   0   6   4      479.16      734.82    102.17 o 
   1   6   4       27.49       27.68     86.87 o 
   2   6   4      125.26      173.86     68.42 o 
   3   6   4      622.28      681.15     87.09 o 
   4   6   4     2402.21     2600.95    408.77 o 
   5   6   4     9116.32     9813.26    103.17 o 
   6   6   4     5544.44     4449.49   1426.69 o 
   7   6   4     3980.17     2621.24    283.65 o 
   8   6   4     1745.43      919.56    349.16 o 
   9   6   4      525.59      617.14    117.60 o 
  10   6   4      141.51      214.12     85.32 o 
  11   6   4       41.05        1.37    130.23 o 
  -8   7   4       63.45      167.27     80.27 o 
  -7   7   4      496.44      534.12     79.21 o 
  -6   7   4     1365.86     1297.00    159.50 o 
  -5   7   4     3729.26     3762.48    970.80 o 
  -4   7   4     4439.15     4927.15    111.14 o 
  -3   7   4     5357.46     5851.51    427.35 o 
  -2   7   4     3304.02     3314.69    114.37 o 
  -1   7   4     1124.82     1250.82    118.98 o 
   0   7   4     1496.57     1498.56     98.29 o 
   1   7   4      551.29      599.66     92.35 o 
   2   7   4      187.84      302.32     85.45 o 
   3   7   4      793.56      804.11     87.82 o 
   4   7   4     3549.27     3688.17    494.29 o 
   5   7   4     3764.86     3321.66    313.66 o 
   6   7   4     4640.81     4872.30     92.59 o 
   7   7   4     2431.92     2194.36    209.97 o 
   8   7   4     1365.40     1245.87    740.86 o 
   9   7   4     1018.06      855.37     87.93 o 
  10   7   4      578.38      208.31     90.87 o 
  11   7   4       47.27      -30.37    128.52 o 
  -8   8   4       26.87       44.20     86.61 o 
  -7   8   4      357.34      416.65    128.66 o 
  -6   8   4     1475.64     1521.94    136.70 o 
  -5   8   4     2661.04     2139.08    327.67 o 
  -4   8   4     3918.87     4041.78    564.48 o 
  -3   8   4     1825.07     1856.30     80.48 o 
  -2   8   4     1586.97     1749.71    161.11 o 
  -1   8   4     1857.33     1820.80    107.03 o 
   0   8   4     1670.15     1800.91    100.30 o 
   1   8   4      196.89      169.84     89.56 o 
   2   8   4      193.28       93.99     89.01 o 
   3   8   4     1078.88     1337.47     88.21 o 
   4   8   4     1003.98     1272.22    163.69 o 
   5   8   4     1054.35     1171.65    140.25 o 
   6   8   4     1179.78     1278.60     70.20 o 
   7   8   4     1964.65     1991.99   1067.35 o 
   8   8   4     1740.57     1950.06    124.22 o 
   9   8   4     1047.56     1475.65    123.41 o 
  10   8   4      489.87      572.45    125.77 o 
  -7   9   4       82.64      198.88     91.58 o 
  -6   9   4      414.95      451.06     72.74 o 
  -5   9   4      772.43      981.29     79.26 o 
  -4   9   4     1479.46     1592.34    205.18 o 
  -3   9   4     4469.86     4148.73    193.84 o 
  -2   9   4     6080.51     6420.35    192.50 o 
  -1   9   4     3638.22     3666.26    165.20 o 
   0   9   4     2332.17     2470.60    120.09 o 
   1   9   4     1622.50     1627.42    102.95 o 
   2   9   4       70.55      123.30    135.57 o 
   3   9   4        0.96      141.94     84.34 o 
   4   9   4      330.47      348.88     84.50 o 
   5   9   4     1026.32     1029.58    198.06 o 
   6   9   4     1930.21     2034.50     86.44 o 
   7   9   4     1739.09     1458.14    730.48 o 
   8   9   4     1120.08      812.51     91.89 o 
   9   9   4      717.94      942.16    129.25 o 
  -6  10   4      221.84      211.29    106.19 o 
  -5  10   4      634.45      645.11     84.10 o 
  -4  10   4     1798.99     1816.12    109.65 o 
  -3  10   4     1963.27     1766.30     85.37 o 
  -2  10   4     2059.62     1898.99    117.47 o 
  -1  10   4     3326.62     3284.86    184.78 o 
   0  10   4     3561.85     3606.34    165.43 o 
   1  10   4     2549.63     2792.78    209.40 o 
   2  10   4     1344.61     1433.40    157.49 o 
   3  10   4       42.96       46.75     85.29 o 
   4  10   4      303.10      331.23     86.92 o 
   5  10   4      803.02      954.51     87.99 o 
   6  10   4      767.05      649.68    344.38 o 
   7  10   4      939.47     1143.98    126.70 o 
   8  10   4      990.63     1017.02    132.60 o 
   9  10   4      893.75      838.47    138.37 o 
  -5  11   4      451.96      422.49    149.45 o 
  -4  11   4      479.60      906.68    142.93 o 
  -3  11   4      983.80     1054.78    101.14 o 
  -2  11   4     1663.46     1634.15    140.11 o 
  -1  11   4     2455.15     2599.65    103.36 o 
   0  11   4     3425.68     3472.46    362.63 o 
   1  11   4     3128.78     3307.80    370.88 o 
   2  11   4     1097.20     1069.95    107.41 o 
   3  11   4      308.05      185.49    101.37 o 
   4  11   4        1.41      144.04     88.91 o 
   5  11   4      104.95      219.74    124.53 o 
   6  11   4      287.59      170.67    128.89 o 
   7  11   4      476.33      540.35    131.19 o 
  -3  12   4      742.02      760.13    107.18 o 
  -2  12   4     1556.49     1263.91    107.32 o 
  -1  12   4     2121.39     2365.57    149.24 o 
   1  12   4     1651.42     1706.79    246.09 o 
   2  12   4      804.56      877.97    190.08 o 
   3  12   4      295.81      431.11    173.27 o 
   4  12   4      297.71      340.33    166.29 o 
   5  12   4       47.20      597.83    170.25 o 
   6  12   4       57.53       34.33    136.10 o 
   0  13   4     1044.34      753.82    153.19 o 
   2  13   4     1547.22     1779.49    285.33 o 
   3  13   4     1286.18     1577.94    204.91 o 
   4  13   4      438.70      513.78    191.63 o 
  -2 -13   5     1404.93      898.50    146.69 o 
  -1 -13   5     1077.16      955.51    144.88 o 
   0 -13   5     1028.69      801.18    102.22 o 
   1 -13   5      789.53      999.11    146.82 o 
  -5 -12   5      404.15      395.48    172.29 o 
  -4 -12   5     1124.56     1044.96     88.17 o 
  -3 -12   5     2015.06     2012.63     97.53 o 
  -2 -12   5     1861.03     1873.06    102.96 o 
  -1 -12   5     1273.10     1190.46    103.22 o 
   0 -12   5     1003.25     1264.44    135.08 o 
   1 -12   5     1631.23     1874.94    138.64 o 
   2 -12   5      850.86      937.87    138.17 o 
   3 -12   5      130.83      177.76    140.71 o 
   4 -12   5        5.64     -105.17    105.17 o 
  -6 -11   5        0.37      133.52     79.94 o 
  -5 -11   5      152.69      286.89     81.65 o 
  -4 -11   5      542.51      657.22     78.26 o 
  -3 -11   5      820.73      933.84    103.60 o 
  -2 -11   5     1682.86     1824.46     95.29 o 
  -1 -11   5     2416.27     2497.03    100.14 o 
   0 -11   5     3498.78     3049.24    137.83 o 
   1 -11   5     3385.59     2825.75    136.42 o 
   2 -11   5     1822.73     1862.59     99.80 o 
   3 -11   5      300.97      424.89    130.78 o 
   4 -11   5       14.45      130.90    137.92 o 
   5 -11   5        0.95        6.99    140.70 o 
   6 -11   5       25.41     -103.09    103.09 o 
  -7 -10   5      112.64      311.79    118.12 o 
  -6 -10   5       23.31      197.22    119.20 o 
  -5 -10   5        1.47      -31.17     91.12 o 
  -4 -10   5       40.04      104.36     72.23 o 
  -3 -10   5      578.81      569.81     73.14 o 
  -2 -10   5     2016.14     2182.73    113.72 o 
  -1 -10   5     3757.22     3739.28    209.89 o 
   0 -10   5     3098.53     2734.00    130.79 o 
   1 -10   5     3729.74     3868.59    126.83 o 
   2 -10   5     1807.55     1958.11    127.24 o 
   3 -10   5      967.12     1117.29     87.73 o 
   4 -10   5      589.68      567.48     93.93 o 
   5 -10   5       61.40     -136.63    136.63 o 
   6 -10   5       35.35      -37.27    135.13 o 
   7 -10   5      188.42       77.11    102.31 o 
  -8  -9   5      262.94      366.93    177.05 o 
  -7  -9   5      589.17      539.87    148.27 o 
  -6  -9   5      649.92      612.18    131.63 o 
  -5  -9   5      158.84      116.32     77.74 o 
  -4  -9   5      340.66      394.61    123.29 o 
  -3  -9   5     1216.83     1162.55    104.46 o 
  -2  -9   5     2268.90     2346.12    234.15 o 
  -1  -9   5     2756.45     2826.17    253.37 o 
   0  -9   5     4184.17     3916.95     98.26 o 
   1  -9   5     4331.07     3829.55    130.39 o 
   2  -9   5     6557.60     5780.08    102.62 o 
   3  -9   5     3721.65     3329.80     97.05 o 
   4  -9   5     1292.31     1377.66    134.41 o 
   5  -9   5      346.55      318.20     93.24 o 
   6  -9   5       24.22       17.69    130.73 o 
   7  -9   5       26.06     -141.46    141.46 o 
   8  -9   5      111.00      146.29    100.59 o 
  -9  -8   5      538.41      265.47    104.10 o 
  -8  -8   5      912.81     1272.43    140.15 o 
  -7  -8   5      814.18     1057.82    107.07 o 
  -6  -8   5      164.63      332.70     70.06 o 
  -5  -8   5       64.08      143.24     60.91 o 
  -4  -8   5      233.04      248.50     98.19 o 
  -3  -8   5      503.27      467.36     69.24 o 
  -2  -8   5      801.91      822.46     64.24 o 
  -1  -8   5     2266.32     2358.29    211.41 o 
   0  -8   5     2971.25     3040.55    196.31 o 
   1  -8   5    10017.51     9000.75    142.60 o 
   2  -8   5     6180.36     5430.70    133.54 o 
   3  -8   5     2502.41     2649.75    124.22 o 
   4  -8   5     2742.89     2836.95     95.11 o 
   5  -8   5     2001.23     1825.97    131.86 o 
   6  -8   5      796.39      718.07    137.77 o 
   7  -8   5      103.24      361.09    110.95 o 
   8  -8   5       25.66      164.23    146.77 o 
   9  -8   5      255.47      349.47     83.18 o 
  -9  -7   5      797.36      831.72    141.92 o 
  -8  -7   5      650.91      783.46     96.61 o 
  -7  -7   5     1444.30     1220.07    111.78 o 
  -6  -7   5     1744.29     1552.54     63.14 o 
  -5  -7   5     1477.71     1324.96    273.79 o 
  -4  -7   5      416.16      501.65     98.12 o 
  -3  -7   5        0.74      151.57     75.04 o 
  -2  -7   5     1165.76     1252.78     88.49 o 
  -1  -7   5     2168.04     2257.66     87.57 o 
   0  -7   5     5865.65     6204.47    327.82 o 
   1  -7   5     2596.02     2404.81     95.64 o 
   2  -7   5     6872.59     5919.39    106.64 o 
   3  -7   5     4398.38     3819.63    134.48 o 
   4  -7   5     3219.77     3236.37     97.99 o 
   5  -7   5     2623.41     2580.39    127.19 o 
   6  -7   5     1319.39     1379.24     94.31 o 
   7  -7   5      146.49      233.70     79.89 o 
   8  -7   5       13.31       43.56     84.64 o 
   9  -7   5      250.02      258.45    108.11 o 
 -10  -6   5      184.92       70.15     97.19 o 
  -9  -6   5      344.32      511.27     75.34 o 
  -8  -6   5      898.34      919.78    114.49 o 
  -7  -6   5     2010.17     2125.48    142.38 o 
  -6  -6   5     3606.53     3283.73    259.78 o 
  -5  -6   5     2812.30     3006.39    155.68 o 
  -4  -6   5     1527.24     1276.02    267.95 o 
  -3  -6   5      198.21      256.20     69.69 o 
  -2  -6   5      354.06      431.44     70.12 o 
  -1  -6   5     3215.93     3309.37    144.21 o 
   0  -6   5      514.96      678.22    103.92 o 
   1  -6   5     2705.40     2530.38    141.86 o 
   2  -6   5     6091.66     5878.68    139.85 o 
   3  -6   5     6868.42     6461.60    132.81 o 
   4  -6   5     6316.43     6504.78    553.51 o 
   5  -6   5     3756.57     3752.15    367.05 o 
   6  -6   5     1872.45     2184.28    107.32 o 
   7  -6   5      234.18      266.62     75.73 o 
   8  -6   5        9.51      -12.82     93.12 o 
   9  -6   5        0.40      266.89    142.92 o 
  10  -6   5       77.84      245.99     98.88 o 
 -10  -5   5       88.57       84.95    211.60 o 
  -9  -5   5      700.15      546.91    110.10 o 
  -8  -5   5     1155.04     1137.31    139.88 o 
  -7  -5   5     2853.15     3004.31    285.22 o 
  -6  -5   5     4093.78     4048.84    234.64 o 
  -5  -5   5     2496.32     2419.60    295.34 o 
  -4  -5   5      444.32      505.67    107.76 o 
  -3  -5   5      452.59      618.60     88.02 o 
  -2  -5   5       13.13      114.77     87.10 o 
  -1  -5   5       56.71       30.95    124.15 o 
   0  -5   5     2170.66     1818.02    319.77 o 
   1  -5   5     3848.00     3817.38     80.01 o 
   2  -5   5    16341.62    15572.31    788.64 o 
   3  -5   5    12120.95    11638.36    468.40 o 
   4  -5   5     6701.05     6294.31   1089.25 o 
   5  -5   5     4682.30     5286.58    125.80 o 
   6  -5   5     2518.83     2372.84    247.71 o 
   7  -5   5     1905.13     1993.65     72.69 o 
   8  -5   5      851.60     1046.55    178.31 o 
   9  -5   5       15.41      107.66    130.67 o 
  10  -5   5       40.91     -135.28    135.28 o 
 -10  -4   5      155.01      304.64    398.92 o 
  -9  -4   5      328.68      281.49    360.03 o 
  -8  -4   5     1321.65     1471.90    290.19 o 
  -7  -4   5     1763.52     1799.41    318.63 o 
  -6  -4   5     3132.03     2152.50    551.53 o 
  -5  -4   5     2914.96     2950.18    271.87 o 
  -4  -4   5      945.50      921.20     77.92 o 
  -3  -4   5     1854.42     1770.91     92.96 o 
  -2  -4   5     3169.93     3290.06    145.75 o 
  -1  -4   5      148.16      177.07     91.97 o 
   0  -4   5     6362.99     6377.51    187.40 o 
   1  -4   5     8022.18     8083.52    417.52 o 
   2  -4   5     5870.05     5546.79    293.31 o 
   3  -4   5    11020.58    10462.99    856.67 o 
   4  -4   5     7023.65     6397.06    244.20 o 
   5  -4   5     3026.68     2995.76    212.88 o 
   6  -4   5     3785.62     3762.68    698.47 o 
   7  -4   5     2505.79     2724.33     89.67 o 
   8  -4   5      414.99      650.95     86.57 o 
   9  -4   5      207.46      463.08    101.65 o 
  10  -4   5       87.30      164.61    121.10 o 
  11  -4   5       10.55       49.73     96.50 o 
 -10  -3   5       88.46      332.70     74.78 o 
  -9  -3   5      578.96      700.70     70.53 o 
  -8  -3   5     1191.36     1437.54    226.64 o 
  -7  -3   5     1922.50     1690.73    325.10 o 
  -6  -3   5     2842.87     3064.62    928.82 o 
  -5  -3   5     5325.93     4172.56   2085.12 o 
  -4  -3   5     4478.09     4209.92    539.63 o 
  -3  -3   5     4460.67     4357.07    433.89 o 
  -2  -3   5     2768.87     3129.32    140.92 o 
  -1  -3   5     4571.87     4648.52    183.07 o 
   0  -3   5      603.66      789.52     73.25 o 
   1  -3   5     1346.34     1364.15    153.16 o 
   2  -3   5     9682.74     9581.65    711.28 o 
   3  -3   5     5262.87     5501.16    336.47 o 
   4  -3   5     7952.09     7381.40    169.59 o 
   5  -3   5    11664.75    10485.20    731.65 o 
   6  -3   5     5594.34     5301.35    612.44 o 
   7  -3   5     4309.90     3082.12    763.03 o 
   8  -3   5     2528.68     2200.59    464.81 o 
   9  -3   5      302.97      340.40     86.69 o 
  10  -3   5       12.99      -32.91     89.41 o 
  11  -3   5        0.34      201.50    219.46 o 
 -10  -2   5       36.03       -1.30     88.39 o 
  -9  -2   5       35.60       74.34    146.51 o 
  -8  -2   5      804.75      817.99     93.77 o 
  -7  -2   5     2862.71     1877.23    196.29 o 
  -6  -2   5     5011.47     4623.36   2445.76 o 
  -5  -2   5     6637.71     6959.07    140.99 o 
  -4  -2   5     3893.42     3261.45     97.72 o 
  -3  -2   5     6745.53     6929.76    153.46 o 
  -2  -2   5     9935.07    10386.58    483.32 o 
  -1  -2   5     5486.80     5982.23    171.64 o 
   0  -2   5     7976.15     8764.74    524.46 o 
   1  -2   5       64.22       62.87     65.04 o 
   2  -2   5     3486.62     3279.61    104.84 o 
   3  -2   5     6790.70     7241.76    358.72 o 
   4  -2   5     6309.83     5825.66    551.60 o 
   5  -2   5     7376.33     7909.36    324.84 o 
   6  -2   5     6502.39     5248.72    648.82 o 
   7  -2   5     4845.11     4680.30   1194.51 o 
   8  -2   5     2803.89     2051.43    172.61 o 
   9  -2   5     1006.38     1100.64    186.96 o 
  10  -2   5      485.80      658.12    135.87 o 
  11  -2   5       37.99       99.35     92.38 o 
 -10  -1   5       24.18      271.76    263.24 o 
  -9  -1   5       37.04      222.51     70.28 o 
  -8  -1   5      351.69      482.77     67.63 o 
  -7  -1   5     1402.91     1473.12    139.28 o 
  -6  -1   5     2384.73     2559.37   1394.96 o 
  -5  -1   5     5417.35     5187.16    100.74 o 
  -4  -1   5     7915.48     7303.36    115.10 o 
  -3  -1   5    10040.48    10389.68    161.78 o 
  -2  -1   5    17170.21    17443.85   1221.56 o 
  -1  -1   5     8383.68     8303.34    380.49 o 
   0  -1   5       54.22      140.35     84.67 o 
   1  -1   5      115.09      155.73    106.32 o 
   2  -1   5       24.56       12.47     70.33 o 
   3  -1   5     3442.17     3175.67    466.32 o 
   4  -1   5     2295.88     2570.64     76.29 o 
   5  -1   5     4821.65     4215.82    479.00 o 
   6  -1   5     5393.65     4645.12    466.22 o 
   7  -1   5     5851.21     4953.94   1081.64 o 
   8  -1   5     4225.42     4100.38   1170.44 o 
   9  -1   5     1151.52     1007.52     64.57 o 
  10  -1   5      264.78      299.28     86.35 o 
  11  -1   5      165.42      -10.67     92.95 o 
  12  -1   5       23.92      152.14     97.27 o 
 -10   0   5       13.03      -26.82     79.62 o 
  -9   0   5        0.36      119.89    144.07 o 
  -8   0   5       71.55      237.33     68.34 o 
  -7   0   5     1043.10      955.44    335.36 o 
  -6   0   5     2670.45     3484.40    127.17 o 
  -5   0   5     4670.73     5027.66    135.62 o 
  -4   0   5     3294.76     2286.63     93.30 o 
  -3   0   5     4848.24     4393.76    151.25 o 
  -2   0   5    12340.86    12611.17    129.73 o 
  -1   0   5      203.61      207.03     85.98 o 
   0   0   5      343.67      484.02     97.19 o 
   1   0   5      365.53      459.65    107.97 o 
   2   0   5     1186.91     1074.88    238.44 o 
   3   0   5      665.01      617.47    198.45 o 
   4   0   5       93.42      138.12     70.62 o 
   5   0   5     4824.73     4950.44    254.44 o 
   6   0   5     8691.71     8784.30    357.11 o 
   7   0   5     5181.28     4429.30    211.73 o 
   8   0   5     2933.00     1850.82    567.49 o 
   9   0   5     1109.06     1533.73    354.78 o 
  10   0   5      716.07      634.05    118.59 o 
  11   0   5      262.88      284.15     72.52 o 
  12   0   5      110.65      -36.54     97.59 o 
 -10   1   5      137.81       54.25     94.61 o 
  -9   1   5       47.34      186.56     72.61 o 
  -8   1   5       21.47      196.78     67.76 o 
  -7   1   5       43.46      -40.62     60.64 o 
  -6   1   5     1454.80     1805.78    128.38 o 
  -5   1   5     5764.38     5605.69    684.40 o 
  -4   1   5    16117.67    15676.89   3272.35 o 
  -3   1   5     9499.01     8876.00    162.05 o 
  -2   1   5    10965.60    11838.50   1259.62 o 
  -1   1   5    14890.15    15061.28   2137.09 o 
   0   1   5     7169.19     7010.49    517.36 o 
   1   1   5     2029.88     1924.08    108.84 o 
   2   1   5    10353.86    11944.51    259.94 o 
   3   1   5       99.46      141.94     79.68 o 
   4   1   5     3075.23     2610.91     71.09 o 
   5   1   5     6597.73     7830.64    100.36 o 
   6   1   5     4808.42     4591.03    292.84 o 
   7   1   5     2898.73     3291.25    298.27 o 
   8   1   5     2721.14     2163.49    336.86 o 
   9   1   5     1811.04     1623.16    479.53 o 
  10   1   5     1041.30     1044.42     91.44 o 
  11   1   5     1040.60      896.21     76.36 o 
  12   1   5      195.68      149.02     97.68 o 
 -10   2   5      206.80      201.36     78.29 o 
  -9   2   5      263.81      279.21     73.48 o 
  -8   2   5       69.58       84.37     79.60 o 
  -7   2   5       73.98       10.78     82.81 o 
  -6   2   5     1012.06      784.91    114.94 o 
  -5   2   5     4095.59     3825.34    901.25 o 
  -4   2   5     4484.26     4757.22    285.53 o 
  -3   2   5     2826.32     2608.67    460.95 o 
  -2   2   5    17906.94    20052.86    334.79 o 
  -1   2   5    26467.95    32418.79    181.09 o 
   0   2   5    13138.28    16318.46    376.51 o 
   1   2   5    18654.51    19800.55   2592.21 o 
   2   2   5     1659.88     1630.27    118.11 o 
   3   2   5        9.96        0.66     76.09 o 
   4   2   5     1354.36     1673.72     91.56 o 
   5   2   5      880.32     1108.24    122.34 o 
   6   2   5     2488.03     1927.08    584.23 o 
   7   2   5     4030.99     4961.05    271.54 o 
   8   2   5     3814.46     3765.69    487.18 o 
   9   2   5     2327.24     2332.39    862.67 o 
  10   2   5     1548.02     1370.01    325.27 o 
  11   2   5      863.87      730.46     73.86 o 
  12   2   5      307.85      178.14     97.51 o 
 -10   3   5      521.31      268.41    165.08 o 
  -9   3   5      549.94      748.88     65.88 o 
  -8   3   5       49.36      298.66    145.22 o 
  -7   3   5        6.83       30.69     54.85 o 
  -6   3   5      459.78      353.94     77.36 o 
  -5   3   5      254.28      338.37    123.67 o 
  -4   3   5     2760.20     2785.27     99.31 o 
  -3   3   5     4245.34     4245.74    102.72 o 
  -2   3   5     5561.78     3918.09    681.49 o 
  -1   3   5    18985.25    15659.38    907.02 o 
   0   3   5    20923.86    22409.51   3369.40 o 
   1   3   5    10339.79    12087.71    126.56 o 
   2   3   5     6202.50     5955.18   1520.49 o 
   3   3   5      671.51      636.53    160.07 o 
   4   3   5      305.51      380.85     88.71 o 
   5   3   5      707.50      676.38     85.33 o 
   6   3   5     1368.08     1694.25     85.68 o 
   7   3   5     1532.52     1334.23    326.94 o 
   8   3   5     3237.63     2801.10   1053.67 o 
   9   3   5     2969.79     2827.84   1686.33 o 
  10   3   5      908.14      920.59     91.45 o 
  11   3   5      919.69     1062.63    241.76 o 
  12   3   5      422.75      430.86    125.22 o 
 -10   4   5      239.25      138.09    184.43 o 
  -9   4   5      458.61      394.77     67.47 o 
  -8   4   5      306.74      356.55     58.83 o 
  -7   4   5       43.63      243.36     93.82 o 
  -6   4   5        1.47      103.02     73.21 o 
  -5   4   5      390.48      490.25    123.55 o 
  -4   4   5     1408.34     1191.35     95.82 o 
  -3   4   5     3389.65     3533.58    150.88 o 
  -2   4   5     6156.36     5926.89   1282.76 o 
  -1   4   5    11460.22    13738.54    661.00 o 
   0   4   5    14936.92    17977.33   1085.46 o 
   1   4   5     9619.77    10533.55    116.03 o 
   2   4   5     4673.98     5174.06     97.39 o 
   3   4   5     8503.62     9069.31    103.44 o 
   4   4   5      276.39      432.67     84.38 o 
   5   4   5       83.60      -82.25     82.25 o 
   6   4   5      177.76      160.92     79.38 o 
   7   4   5      332.67      300.17    115.58 o 
   8   4   5      528.44      623.57    164.48 o 
   9   4   5      654.29      328.61    439.86 o 
  10   4   5      757.16      732.90     86.25 o 
  11   4   5      843.35      943.82     95.60 o 
  12   4   5      703.43      515.61    140.03 o 
  -9   5   5      898.41      913.75    233.79 o 
  -8   5   5      534.88      548.35     83.90 o 
  -7   5   5      281.67      342.73     82.62 o 
  -6   5   5       67.55      -47.43     92.50 o 
  -5   5   5      321.49      346.41     91.05 o 
  -4   5   5      203.18      360.83     94.06 o 
  -3   5   5      772.06      750.40    142.19 o 
  -2   5   5     3552.48     3594.43    111.81 o 
  -1   5   5     9727.58    10927.29    125.05 o 
   0   5   5    10926.06    11976.07    281.03 o 
   1   5   5    14758.50    12951.68   2745.87 o 
   2   5   5    12714.78    13576.71    158.86 o 
   3   5   5      865.83      911.16    117.41 o 
   4   5   5     3589.39     2709.68    125.09 o 
   5   5   5      909.26      943.92    182.74 o 
   6   5   5        1.87      -57.56     57.56 o 
   7   5   5       37.98        5.89    107.69 o 
   8   5   5      660.90      896.39     80.72 o 
   9   5   5     2367.74     1259.34    361.65 o 
  10   5   5     1338.67     1053.50    124.75 o 
  11   5   5      653.01      802.34    138.59 o 
  -9   6   5      549.02      698.26    203.09 o 
  -8   6   5      613.15      505.39     80.01 o 
  -7   6   5      299.50      322.20     76.41 o 
  -6   6   5      505.60      428.54     80.83 o 
  -5   6   5       19.10       23.89     90.96 o 
  -4   6   5       12.65      -14.62     99.72 o 
  -3   6   5      238.56      157.41    136.34 o 
  -2   6   5     3086.42     3018.03    346.13 o 
  -1   6   5     8533.20     9199.36    667.70 o 
   0   6   5    10077.98     9834.77    550.83 o 
   1   6   5     4527.20     4669.17    100.49 o 
   2   6   5     1925.16     2030.97    104.57 o 
   3   6   5     5107.01     4706.88    746.24 o 
   4   6   5     4050.43     3143.51    721.70 o 
   5   6   5     1829.19     1677.10    270.77 o 
   6   6   5      110.82      216.91     81.79 o 
   7   6   5      575.41      741.22    234.71 o 
   8   6   5     1067.01     1057.85    286.53 o 
   9   6   5      790.34      583.28    323.33 o 
  10   6   5      599.60      462.42     87.40 o 
  11   6   5      505.98      480.24    131.50 o 
  -8   7   5      568.24      615.53     91.17 o 
  -7   7   5      653.87      704.65    166.00 o 
  -6   7   5     1221.67     1110.93    289.46 o 
  -5   7   5     1402.97     1250.51     78.26 o 
  -4   7   5       40.63      144.23    167.48 o 
  -3   7   5     1128.19     1339.57    143.67 o 
  -2   7   5     2691.35     2828.35    149.27 o 
  -1   7   5     4355.63     4577.52    109.39 o 
   0   7   5     4784.23     5138.76    253.43 o 
   1   7   5     4123.97     4203.02    104.33 o 
   2   7   5     7058.27     7743.11    262.89 o 
   3   7   5     6458.11     7150.48    101.66 o 
   4   7   5     6803.50     7292.79    107.82 o 
   5   7   5     2103.51     2377.97    113.69 o 
   6   7   5       93.96      166.34     84.77 o 
   7   7   5       16.31       25.52     77.32 o 
   8   7   5      106.69      205.72     82.03 o 
   9   7   5      305.22      538.82    310.54 o 
  10   7   5      296.20      193.50     89.80 o 
  11   7   5      354.63      373.63    132.54 o 
  -7   8   5      854.07      791.49     84.68 o 
  -6   8   5      844.40      844.05    120.68 o 
  -5   8   5      108.56      287.43     84.81 o 
  -4   8   5       55.00       82.35     78.27 o 
  -3   8   5        4.36      102.18    115.72 o 
  -2   8   5      473.26      390.16     94.18 o 
  -1   8   5     1252.05     1198.39    120.09 o 
   0   8   5     2063.49     2232.14    174.62 o 
   1   8   5     4855.82     5142.13    105.02 o 
   2   8   5     7243.07     7784.97    106.89 o 
   3   8   5     5006.32     5587.99     97.03 o 
   4   8   5     3230.40     3586.72     92.03 o 
   5   8   5     2441.10     2712.85    225.43 o 
   6   8   5     1386.06     1225.34     72.79 o 
   7   8   5      533.72      645.78    102.17 o 
   8   8   5       61.24      132.14     60.74 o 
   9   8   5       22.05      -76.13     88.27 o 
  10   8   5      151.12      162.33    126.42 o 
  -7   9   5      625.40      555.43     88.28 o 
  -6   9   5      577.44      493.23     84.64 o 
  -5   9   5     1294.15     1360.81    231.01 o 
  -4   9   5      917.55     1003.76    130.09 o 
  -3   9   5      167.75      124.57     82.22 o 
  -2   9   5        1.03      -58.86    149.15 o 
  -1   9   5      866.80      836.82    105.05 o 
   0   9   5     3093.79     3279.24    230.66 o 
   1   9   5     3735.88     3855.12    145.04 o 
   2   9   5     3313.58     3313.10     96.53 o 
   3   9   5     4113.36     4475.30     96.18 o 
   4   9   5     4565.72     4784.81     95.73 o 
   5   9   5     2541.93     2582.70     90.90 o 
   6   9   5      964.60     1294.08     85.80 o 
   7   9   5      632.54      727.15    228.60 o 
   8   9   5      178.55       25.00     72.26 o 
   9   9   5        2.23       84.46     86.76 o 
  -6  10   5      813.48      540.32    101.65 o 
  -5  10   5     1095.23     1152.81     96.86 o 
  -4  10   5      636.59      528.22    105.24 o 
  -3  10   5      556.12      616.43    107.25 o 
  -2  10   5      246.87      259.27    159.11 o 
  -1  10   5       24.60       32.19    111.77 o 
   0  10   5      497.21      494.56    113.41 o 
   1  10   5     1283.00     1350.99     97.97 o 
   2  10   5     2096.58     2349.26    191.06 o 
   3  10   5     2586.27     2752.36    131.93 o 
   4  10   5     3022.55     3158.25    391.16 o 
   5  10   5     2563.85     2643.96     92.57 o 
   6  10   5     1096.83     1231.92    196.89 o 
   7  10   5      457.06      322.92     88.95 o 
   8  10   5      214.07      175.47    126.08 o 
   9  10   5       31.22      210.65    136.10 o 
  -4  11   5      805.84      492.75    102.68 o 
  -3  11   5      463.29      330.71    145.88 o 
  -2  11   5      381.80      197.97     84.61 o 
  -1  11   5      202.89      319.79    189.42 o 
   0  11   5        7.10       36.48    114.91 o 
   1  11   5      710.13      792.73    118.73 o 
   2  11   5     2142.62     2378.67    341.30 o 
   3  11   5     2114.71     2165.26     99.51 o 
   4  11   5     1974.04     1729.55    128.61 o 
   5  11   5     1893.86     2113.90    131.76 o 
   6  11   5      865.12      549.39    236.33 o 
   7  11   5      618.34      445.40    133.71 o 
  -3  12   5      700.75     1079.39    150.58 o 
  -2  12   5      484.10      207.31    145.85 o 
  -1  12   5       48.54       86.04     99.90 o 
   1  12   5      685.92      658.67    204.10 o 
   2  12   5      816.17      706.44    125.55 o 
   3  12   5      730.07      687.83    327.99 o 
   4  12   5     1093.79      747.52    514.06 o 
   5  12   5     1502.24     1465.73    144.61 o 
   6  12   5     1314.75     1357.61    145.21 o 
   0  13   5       18.47      173.78    148.29 o 
   2  13   5      133.74       45.55    197.87 o 
   3  13   5      482.93      688.50    199.47 o 
  -4 -12   6      671.47      760.41     85.15 o 
  -3 -12   6      209.53      253.83     77.52 o 
  -2 -12   6        9.53     -135.28    135.28 o 
  -1 -12   6       51.00      402.61    137.05 o 
   0 -12   6      237.95       42.83    137.98 o 
   1 -12   6      391.31      335.68    138.46 o 
   2 -12   6      697.33      643.46    139.48 o 
   3 -12   6     1145.88     1506.37    145.48 o 
   4 -12   6     1273.74     1190.13    147.76 o 
  -6 -11   6      991.69      929.64     84.77 o 
  -5 -11   6     1086.25     1222.90     81.31 o 
  -4 -11   6     1282.65     1249.20     68.56 o 
  -3 -11   6     1176.99     1222.10     79.78 o 
  -2 -11   6      887.95      925.03     88.50 o 
  -1 -11   6      409.14      598.70    126.46 o 
   0 -11   6        0.20       44.32    128.65 o 
   1 -11   6      343.31     1031.37    131.73 o 
   2 -11   6      928.45     1331.72    129.99 o 
   3 -11   6     1352.26     1199.12     95.11 o 
   4 -11   6     1638.93     1804.78    102.02 o 
   5 -11   6     1589.53     1336.21    103.83 o 
  -7 -10   6      697.91      622.53     82.24 o 
  -6 -10   6      613.58      855.70    133.48 o 
  -5 -10   6     1097.22     1361.09    166.50 o 
  -4 -10   6     2387.72     2556.53     91.99 o 
  -3 -10   6     2596.72     2615.70    125.68 o 
  -2 -10   6     2148.61     2072.58    215.48 o 
  -1 -10   6     1391.80     1357.11    113.63 o 
   0 -10   6       24.49       65.15     87.37 o 
   1 -10   6      553.49      243.70     93.55 o 
   2 -10   6      335.15      371.08     88.86 o 
   3 -10   6      722.46      961.61    125.42 o 
   4 -10   6     1553.45     1652.52    130.59 o 
   5 -10   6     2129.33     2067.50    102.08 o 
   6 -10   6     1814.83     1686.46    144.27 o 
   7 -10   6     1246.14      989.38    108.46 o 
  -8  -9   6       69.69       39.39     74.93 o 
  -7  -9   6      345.12      396.68     68.34 o 
  -6  -9   6     1033.69     1117.87     93.38 o 
  -5  -9   6     2179.42     2329.45    104.74 o 
  -4  -9   6     3072.48     2625.79    179.26 o 
  -3  -9   6     3249.32     2819.19     92.69 o 
  -2  -9   6     2204.97     2245.68    144.98 o 
  -1  -9   6      729.10      773.14     66.91 o 
   0  -9   6      435.14      242.28    121.60 o 
   1  -9   6       91.40      -80.08    122.74 o 
   2  -9   6      233.93      290.82     92.96 o 
   3  -9   6      656.18      616.51     86.75 o 
   4  -9   6     1075.00     1147.27     90.15 o 
   5  -9   6     2349.13     2663.57    135.69 o 
   6  -9   6     2309.59     2527.61    103.16 o 
   7  -9   6     1422.56     1340.71    144.07 o 
   8  -9   6      744.76      963.16    149.17 o 
  -8  -8   6      154.12      201.50    112.07 o 
  -7  -8   6      633.21      652.08     74.36 o 
  -6  -8   6      742.67      776.47     90.27 o 
  -5  -8   6      871.53      748.04    183.51 o 
  -4  -8   6     2323.67     2054.62    114.27 o 
  -3  -8   6     2263.72     2224.84     74.64 o 
  -2  -8   6     1186.21     1226.76     69.58 o 
  -1  -8   6     2396.96     2389.64    171.34 o 
   0  -8   6     2534.33     2328.91    242.87 o 
   1  -8   6      490.24      395.52     90.57 o 
   2  -8   6      253.44      234.42    118.47 o 
   3  -8   6      199.44      220.71    118.60 o 
   4  -8   6      799.33      917.48    123.82 o 
   5  -8   6     1797.99     1904.38     96.52 o 
   6  -8   6     1808.88     1415.89    100.61 o 
   7  -8   6     1230.56     1314.65     85.09 o 
   8  -8   6     1039.66      969.95     94.61 o 
   9  -8   6      656.10      636.60    256.43 o 
  -9  -7   6       41.10      306.39     78.33 o 
  -8  -7   6        1.30      -96.19    261.36 o 
  -7  -7   6      433.86      553.39     72.37 o 
  -6  -7   6     1074.45     1108.45    125.93 o 
  -5  -7   6     1996.00     1837.08    237.60 o 
  -4  -7   6     3017.64     3274.10    125.04 o 
  -3  -7   6     4007.67     3968.19    123.37 o 
  -2  -7   6     6435.32     6223.32    262.04 o 
  -1  -7   6     4930.95     4932.06    304.10 o 
   0  -7   6     3714.86     3747.27    138.10 o 
   1  -7   6     2102.15     2041.68     79.91 o 
   2  -7   6       15.20      122.61     87.31 o 
   3  -7   6      170.91      222.15     89.78 o 
   4  -7   6      754.01      707.88     88.20 o 
   5  -7   6     1000.09     1025.75    108.05 o 
   6  -7   6     2070.64     2263.84    107.53 o 
   7  -7   6     2193.08     2237.37    219.62 o 
   8  -7   6     1363.36     1600.13     92.29 o 
   9  -7   6     1119.94     1176.06    126.63 o 
  -9  -6   6      130.52      500.88    180.58 o 
  -8  -6   6        8.15      -71.73     71.73 o 
  -7  -6   6       67.72      119.30     73.22 o 
  -6  -6   6      545.64      549.23     96.65 o 
  -5  -6   6      677.03      663.76     69.50 o 
  -4  -6   6     3709.91     3541.10    162.08 o 
  -3  -6   6     8664.35     8508.43    678.70 o 
  -2  -6   6    10122.27    10472.82    524.54 o 
  -1  -6   6     6854.36     6630.09    143.74 o 
   0  -6   6     3598.34     3698.39    427.82 o 
   1  -6   6     2122.71     2228.72    117.24 o 
   2  -6   6     3783.24     3911.67    110.41 o 
   3  -6   6      148.02      192.15     56.49 o 
   4  -6   6        2.68       89.60     66.80 o 
   5  -6   6     1119.66     1087.10     56.67 o 
   6  -6   6     3584.13     4007.78    235.24 o 
   7  -6   6     2105.65     2004.62    181.88 o 
   8  -6   6     1445.91     1843.61    136.42 o 
   9  -6   6     1397.43     1704.44    143.60 o 
  10  -6   6      738.31      877.64    148.70 o 
 -10  -5   6      371.38      118.82     98.43 o 
  -9  -5   6      226.95      285.01     65.75 o 
  -8  -5   6      207.87      278.17    122.33 o 
  -7  -5   6        0.44      -97.66    230.20 o 
  -6  -5   6      104.56       65.58    120.84 o 
  -5  -5   6      824.25      481.53     66.99 o 
  -4  -5   6     3098.39     2797.41    760.65 o 
  -3  -5   6     4820.02     5123.71    147.09 o 
  -2  -5   6     5247.60     5105.01    516.69 o 
  -1  -5   6     9098.25     8982.81   1047.20 o 
   0  -5   6    10355.85     9542.76    152.79 o 
   1  -5   6     7147.77     6756.10    389.10 o 
   2  -5   6     4557.85     4404.59     92.57 o 
   3  -5   6     3953.20     3730.22    227.88 o 
   4  -5   6       32.41       65.02     60.16 o 
   5  -5   6      313.40      286.69     50.38 o 
   6  -5   6      826.18      809.53     65.49 o 
   7  -5   6     2179.07     2365.63    133.33 o 
   8  -5   6     1385.11     1566.07     89.14 o 
   9  -5   6     1131.13     1222.04    172.34 o 
  10  -5   6     1034.50     1450.30    141.32 o 
 -10  -4   6      461.85      676.13     96.82 o 
  -9  -4   6      663.47     1028.77     75.41 o 
  -8  -4   6      293.16      572.44    105.79 o 
  -7  -4   6      116.03      142.85     58.86 o 
  -6  -4   6      161.71      222.12     81.69 o 
  -5  -4   6       73.42       47.19     60.00 o 
  -4  -4   6     1556.61     1363.82     83.03 o 
  -3  -4   6     3803.81     3863.13    305.48 o 
  -2  -4   6     4732.89     4808.40    146.28 o 
  -1  -4   6     9153.86     9047.74    871.44 o 
   0  -4   6    11333.01    11137.22    543.56 o 
   1  -4   6     8342.78     8250.47    674.43 o 
   2  -4   6     5902.01     5853.79    565.47 o 
   3  -4   6     1075.12     1056.81     69.49 o 
   4  -4   6      881.64      888.40     75.05 o 
   5  -4   6      261.60      332.35     93.02 o 
   6  -4   6       73.98       52.23     46.89 o 
   7  -4   6      128.30      125.00     72.98 o 
   8  -4   6      318.54      349.30     94.20 o 
   9  -4   6     1561.80     1718.97     92.68 o 
  10  -4   6     1297.16     1302.02     95.08 o 
  11  -4   6      890.75     1026.77    155.74 o 
 -10  -3   6      651.41      501.59     70.23 o 
  -9  -3   6      448.49      512.80     72.57 o 
  -8  -3   6      318.32      404.79     69.24 o 
  -7  -3   6       73.31       46.60     67.37 o 
  -6  -3   6       94.32      143.26     57.43 o 
  -5  -3   6       21.36      115.06    119.83 o 
  -4  -3   6       28.11     -109.80    120.93 o 
  -3  -3   6     4279.32     3831.55    299.51 o 
  -2  -3   6     8826.83     8993.37    127.57 o 
  -1  -3   6    10707.40    10395.45    456.04 o 
   0  -3   6    17576.24    18944.59   1237.43 o 
   1  -3   6    13289.13    13913.28   1116.76 o 
   2  -3   6     6741.10     6773.18    428.97 o 
   3  -3   6     7440.80     7471.86    583.90 o 
   4  -3   6     2960.77     3132.94     78.94 o 
   5  -3   6     1342.93     1328.20     71.69 o 
   6  -3   6       43.39      255.21     90.65 o 
   7  -3   6     1189.29      887.82    248.68 o 
   8  -3   6     1437.91     1780.39    511.07 o 
   9  -3   6     1402.86     1596.04     89.16 o 
  10  -3   6     1078.39     1207.35     93.43 o 
  11  -3   6      554.29      664.70    155.73 o 
 -10  -2   6      450.40      346.55    190.50 o 
  -9  -2   6      905.96      796.23    192.05 o 
  -8  -2   6      810.97      974.36    416.97 o 
  -7  -2   6      976.69      815.41    467.31 o 
  -6  -2   6      166.46      198.63     87.09 o 
  -5  -2   6      550.40      508.63     86.01 o 
  -4  -2   6       74.30      -66.83     85.95 o 
  -3  -2   6     3480.75     3815.54    141.52 o 
  -2  -2   6     5774.33     5427.77    190.68 o 
  -1  -2   6     5015.73     4675.48    352.80 o 
   0  -2   6     5938.45     6558.59    484.72 o 
   1  -2   6    12911.84    14277.23   1227.03 o 
   2  -2   6    16456.91    16283.65   1241.36 o 
   3  -2   6     6978.94     6975.61    451.51 o 
   4  -2   6     2688.53     2829.62    224.76 o 
   5  -2   6      582.32      646.15     62.98 o 
   6  -2   6       88.67      179.23     70.48 o 
   7  -2   6      267.64      270.11     61.81 o 
   8  -2   6      103.12       15.83     49.68 o 
   9  -2   6      641.96     1008.85     95.54 o 
  10  -2   6     1311.35     1314.02     91.44 o 
  11  -2   6      972.25     1082.78     95.39 o 
 -10  -1   6      557.38      558.41    128.37 o 
  -9  -1   6      735.05      897.80     91.74 o 
  -8  -1   6     1588.16     1876.84    173.28 o 
  -7  -1   6     1719.33     1862.95    886.89 o 
  -6  -1   6     2532.05     2470.54    125.96 o 
  -5  -1   6       64.31      237.35    123.92 o 
  -4  -1   6        0.98      -35.92     90.80 o 
  -3  -1   6      253.16      280.40    133.06 o 
  -2  -1   6     2898.75     3040.17    225.15 o 
  -1  -1   6    11471.18    12436.41    726.51 o 
   0  -1   6    13323.75    13900.53    967.62 o 
   1  -1   6    16416.82    18007.40   1232.51 o 
   2  -1   6    23510.09    22937.98   1971.87 o 
   3  -1   6    11411.90     9974.69    444.60 o 
   4  -1   6     2515.31     2258.97    422.36 o 
   5  -1   6     1409.71     1376.59    272.85 o 
   6  -1   6     1553.42     1544.47     72.50 o 
   7  -1   6       11.14      -62.63     62.63 o 
   8  -1   6       19.33       -4.22    113.90 o 
   9  -1   6      171.47        5.62     58.22 o 
  10  -1   6     1082.08     1251.73    182.17 o 
  11  -1   6      621.94      705.55    129.80 o 
  12  -1   6      500.77      273.51    217.79 o 
 -10   0   6      612.79      717.19     68.98 o 
  -9   0   6     1087.80      825.66    228.58 o 
  -8   0   6     1174.83     1307.78     88.29 o 
  -7   0   6     1052.41     1368.66    769.47 o 
  -6   0   6      231.15      324.76    117.54 o 
  -5   0   6      576.34      518.27     88.07 o 
  -4   0   6     1792.37     2266.23    130.99 o 
  -3   0   6        1.43      -49.14    132.29 o 
  -2   0   6     3050.02     2943.12    231.57 o 
  -1   0   6     6523.70     6522.42   1124.43 o 
   0   0   6    18303.95    21950.72    213.66 o 
   1   0   6    11939.36    13308.37    616.16 o 
   2   0   6     8570.06     9780.09    125.20 o 
   3   0   6    15172.22    17509.59    128.17 o 
   4   0   6    16304.54    17446.16   1366.76 o 
   5   0   6    14057.75    13818.12   1746.64 o 
   6   0   6     3560.55     3976.47    148.03 o 
   7   0   6      485.05      498.82     91.09 o 
   8   0   6        3.24       85.42     68.00 o 
   9   0   6       28.33      176.62     56.92 o 
  10   0   6      286.58      264.32     87.09 o 
  11   0   6      360.10      512.79     91.83 o 
  12   0   6      247.66      218.56    190.09 o 
 -10   1   6      488.35      846.69    176.40 o 
  -9   1   6      473.89      793.58    235.46 o 
  -8   1   6     1200.94      900.08    391.27 o 
  -7   1   6     1617.05      782.90    250.47 o 
  -6   1   6     5563.13     6428.94    134.21 o 
  -5   1   6     4907.68     4055.15    133.17 o 
  -4   1   6     1118.56      810.46     80.53 o 
  -3   1   6       60.81      119.46     75.18 o 
  -2   1   6      814.93     1179.65    130.86 o 
  -1   1   6     3979.29     4554.08    532.59 o 
   0   1   6     1612.65     1919.34    373.19 o 
   1   1   6     1896.15     2258.82    126.93 o 
   2   1   6    22081.02    26058.28    271.37 o 
   3   1   6    19039.25    17662.45    253.43 o 
   4   1   6    13267.33    11106.40   2384.85 o 
   5   1   6     4832.08     3783.57    507.90 o 
   6   1   6     4219.19     4922.10     90.58 o 
   7   1   6      332.70      444.67    125.40 o 
   8   1   6       20.87       63.67     57.92 o 
   9   1   6      141.82      207.40    130.06 o 
  10   1   6       83.36      128.71    112.54 o 
  11   1   6      380.65      316.91    204.12 o 
  12   1   6      445.13      747.68    239.76 o 
 -10   2   6      174.51       94.26     68.39 o 
  -9   2   6      480.90      553.95     74.95 o 
  -8   2   6     1186.94      922.71    471.52 o 
  -7   2   6     2828.93     2050.41   1148.85 o 
  -6   2   6     2595.52     2752.39    411.89 o 
  -5   2   6     3771.81     3835.60    546.40 o 
  -4   2   6     3320.05     2395.46     83.55 o 
  -3   2   6      951.67     1106.87    111.21 o 
  -2   2   6      677.30      679.98     78.34 o 
  -1   2   6      449.53      552.00    104.85 o 
   0   2   6      986.34     1073.60    110.94 o 
   1   2   6     2873.37     2897.26    377.78 o 
   2   2   6     6209.41     6697.36    109.91 o 
   3   2   6    23048.61    26343.74    368.23 o 
   4   2   6     6778.66     7341.63    101.75 o 
   5   2   6     5615.10     5011.96    904.80 o 
   6   2   6     2176.09     2858.80    256.52 o 
   7   2   6     2555.04     2690.55     93.77 o 
   8   2   6      705.03      656.25     55.54 o 
   9   2   6       97.13       85.77     79.76 o 
  10   2   6       63.37      111.16     59.14 o 
  11   2   6      409.62      317.23     92.10 o 
  12   2   6      313.57      -13.58    401.64 o 
 -10   3   6      254.66      273.52    100.01 o 
  -9   3   6      542.53      447.50    237.05 o 
  -8   3   6     1384.61      939.42    212.65 o 
  -7   3   6     1720.51     1591.64    502.45 o 
  -6   3   6     1463.86     1530.62    101.97 o 
  -5   3   6     2572.83     1920.12    124.89 o 
  -4   3   6     3771.91     3734.82    253.47 o 
  -3   3   6     3709.27     3688.05    576.05 o 
  -2   3   6     1252.59     1385.03    100.19 o 
  -1   3   6      441.93      332.06     70.38 o 
   0   3   6      689.94      581.86     92.32 o 
   1   3   6     7691.35     7218.74   1805.11 o 
   2   3   6     6584.15     7620.13    107.75 o 
   3   3   6     7256.55     7724.70    105.01 o 
   4   3   6    10612.37     7731.72    359.64 o 
   5   3   6     5350.78     6230.42     94.39 o 
   6   3   6     7087.06     6507.86   1960.55 o 
   7   3   6     4918.71     3767.83    678.20 o 
   8   3   6     1607.37     1964.80     93.60 o 
   9   3   6      218.10      126.35     63.60 o 
  10   3   6        9.60      197.62     60.11 o 
  11   3   6       71.61      109.71     90.94 o 
  12   3   6      103.89      110.44    146.43 o 
  -9   4   6      256.66      459.19     78.02 o 
  -8   4   6      271.50      164.38     59.92 o 
  -7   4   6     1506.57     1532.87    503.70 o 
  -6   4   6     2036.94     2446.69    386.24 o 
  -5   4   6     2489.86     2058.14    277.75 o 
  -4   4   6     4628.11     3564.71    146.82 o 
  -3   4   6     2844.51     2462.82    653.32 o 
  -2   4   6      635.37      618.94     79.81 o 
  -1   4   6      697.40      773.05    100.97 o 
   0   4   6      752.61     1123.37    104.80 o 
   1   4   6      130.48      148.89     72.15 o 
   2   4   6     2599.06     3080.30     91.65 o 
   3   4   6    10308.55    10969.73    106.27 o 
   4   4   6     3747.51     3954.44    159.06 o 
   5   4   6     8368.00     8080.18    943.00 o 
   6   4   6     3384.65     3596.99    585.17 o 
   7   4   6     2123.03     2294.79     83.37 o 
   8   4   6     1943.01     1880.14    288.41 o 
   9   4   6     1657.27     2038.10    132.70 o 
  10   4   6      414.78      189.53    105.35 o 
  11   4   6        0.12       46.74     93.41 o 
  12   4   6       54.72      151.51    132.18 o 
  -9   5   6      191.92      263.33    122.18 o 
  -8   5   6      336.46      410.40    141.04 o 
  -7   5   6     1039.58     1156.46    383.63 o 
  -6   5   6     2474.09     2880.62    321.81 o 
  -5   5   6     3343.45     3019.03    176.00 o 
  -4   5   6     2659.65     2653.55    175.56 o 
  -3   5   6     3428.94     3760.03    166.71 o 
  -2   5   6     3459.30     2664.00    124.96 o 
  -1   5   6     3144.71     3387.76    105.19 o 
   0   5   6     1011.01     1251.36     95.12 o 
   1   5   6      833.31      970.46    198.20 o 
   2   5   6     1621.56     1519.66    559.42 o 
   3   5   6     5141.92     5490.97     96.84 o 
   4   5   6     7814.63     7652.52    833.34 o 
   5   5   6     2741.47     2703.60    278.35 o 
   6   5   6     5155.17     5143.85    766.70 o 
   7   5   6     4209.52     4492.07    139.34 o 
   8   5   6     2826.91     2873.79     85.34 o 
   9   5   6     1119.06     1323.24    121.27 o 
  10   5   6      156.93      308.99    172.46 o 
  11   5   6        7.32      191.44    124.84 o 
  -8   6   6      154.90      163.85     64.67 o 
  -7   6   6      714.55      736.19     78.30 o 
  -6   6   6     1526.36     1879.93    212.75 o 
  -5   6   6     1816.10     1622.70    371.92 o 
  -4   6   6     5051.99     5322.58    145.38 o 
  -3   6   6     5609.23     4857.21    562.60 o 
  -2   6   6     7435.58     8172.32    302.63 o 
  -1   6   6     5147.72     4923.10    110.54 o 
   0   6   6      899.41     1073.43     96.20 o 
   1   6   6      189.33      402.79     91.28 o 
   2   6   6       94.72       88.43     90.08 o 
   3   6   6     2365.98     2644.44     92.36 o 
   4   6   6     1009.45      952.81    231.80 o 
   5   6   6     3315.60     3828.93    262.02 o 
   6   6   6     4639.74     4965.71    216.98 o 
   7   6   6     3936.01     4413.08    287.94 o 
   8   6   6     1926.92     1945.18     86.07 o 
   9   6   6     1269.31     1548.46     99.37 o 
  10   6   6      500.85       21.50     80.72 o 
  11   6   6       56.26      337.13    127.73 o 
  -8   7   6       13.42      117.96     72.72 o 
  -7   7   6       38.15      -57.37     78.54 o 
  -6   7   6      661.37      429.34    205.52 o 
  -5   7   6     2790.41     3053.54    178.28 o 
  -4   7   6     4838.12     4164.68    458.71 o 
  -3   7   6     6743.32     7092.55    166.07 o 
  -2   7   6     4054.19     3765.82    105.44 o 
  -1   7   6     2188.87     2374.48    101.05 o 
   0   7   6     1222.18     1294.55    107.92 o 
   1   7   6      942.10      989.22     93.87 o 
   2   7   6      695.99      971.20     89.58 o 
   3   7   6       39.65      136.99     97.29 o 
   4   7   6     2703.23     3174.01    185.92 o 
   5   7   6     1835.89     2048.25     70.91 o 
   6   7   6     3656.24     3307.67    491.37 o 
   7   7   6     3191.05     3067.36    512.80 o 
   8   7   6     1612.56     1357.22    138.03 o 
   9   7   6      817.57     1058.77     98.19 o 
  10   7   6      401.25       33.65     64.44 o 
  11   7   6      214.58      -93.63     93.63 o 
  -7   8   6      100.83       -7.13     85.31 o 
  -6   8   6      640.36      583.64    154.91 o 
  -5   8   6      700.15      777.93     84.01 o 
  -4   8   6     1391.40     1695.57    108.70 o 
  -3   8   6     1606.67     1855.15    144.27 o 
  -2   8   6     1766.43     1961.94    272.68 o 
  -1   8   6     1855.34     1997.08     97.79 o 
   0   8   6     1680.35     1986.49    242.47 o 
   1   8   6     1753.47     1818.02    223.42 o 
   2   8   6     1451.16     1496.86     90.53 o 
   3   8   6       16.39       88.60     68.38 o 
   4   8   6      692.42      714.53     84.20 o 
   5   8   6     1260.77     1520.90    151.38 o 
   6   8   6     1256.44     1203.25    175.33 o 
   7   8   6     1819.54     2014.13    173.95 o 
   8   8   6     1589.44     1791.80     87.69 o 
   9   8   6     1181.16      877.00    520.62 o 
  10   8   6      763.03     1184.90    129.52 o 
  -6   9   6      126.35      119.64     83.75 o 
  -5   9   6     1087.14      743.69    281.84 o 
  -4   9   6     1690.36     1360.73    304.47 o 
  -3   9   6     2117.73     2568.88    108.20 o 
  -2   9   6     2561.49     2546.94    258.29 o 
  -1   9   6     4148.76     4472.13    365.04 o 
   0   9   6     3199.27     3279.32    121.17 o 
   1   9   6     1707.15     1804.34    124.42 o 
   2   9   6     1053.09     1054.52     97.14 o 
   3   9   6       76.86      268.26     85.26 o 
   4   9   6      421.77      298.59     69.64 o 
   5   9   6      213.59      297.46     86.29 o 
   6   9   6      390.68      552.93     86.88 o 
   7   9   6     1075.87      961.85    132.57 o 
   8   9   6     1469.43     1740.26     91.96 o 
   9   9   6     1298.39      740.29    564.21 o 
  -5  10   6      209.44      115.05     96.17 o 
  -4  10   6      702.80      574.64    163.57 o 
  -3  10   6     1885.04     1847.56    101.72 o 
  -2  10   6     2782.09     2636.61    149.03 o 
  -1  10   6     3322.99     3185.19    161.07 o 
   0  10   6     3389.25     3561.20    237.13 o 
   1  10   6     2065.01     2230.29    372.32 o 
   2  10   6     1098.74     1098.13     92.51 o 
   3  10   6      736.09      752.87    185.24 o 
   4  10   6      103.72      414.89     88.25 o 
   5  10   6       81.46       21.85    173.68 o 
   6  10   6      348.84      253.68     74.03 o 
   7  10   6      755.20      935.23    183.68 o 
   8  10   6     1037.85      713.52    405.41 o 
  -4  11   6      367.75      304.72     90.05 o 
  -3  11   6      741.39      298.13    182.57 o 
  -2  11   6     1168.03     1294.30    117.09 o 
  -1  11   6     2077.78     1859.04    176.80 o 
   0  11   6     3059.48     2835.40    293.14 o 
   1  11   6     2990.83     2941.83    119.22 o 
   2  11   6     1882.69     1990.71    209.23 o 
   3  11   6      726.32      839.64     93.08 o 
   4  11   6       26.14       97.90     91.76 o 
   5  11   6        0.93       52.83     91.82 o 
   6  11   6       19.37      -15.17    176.04 o 
   7  11   6      208.18       60.12     92.42 o 
  -2  12   6      767.04      160.78    151.41 o 
  -1  12   6     1564.77     1068.12    262.12 o 
   0  12   6     1687.38     1380.61    140.83 o 
   1  12   6     1611.14     1323.28    219.16 o 
   2  12   6     1502.14     1433.74    106.40 o 
   3  12   6      711.64      661.82    137.30 o 
   4  12   6      221.49      100.93    114.77 o 
   5  12   6      120.97      266.03     99.30 o 
   6  12   6       46.78      189.49    100.21 o 
   2  13   6     1125.46     1334.20    209.73 o 
  -4 -12   7      344.09      486.49     88.74 o 
  -3 -12   7      670.23      692.95     96.98 o 
  -2 -12   7     1103.97     1375.70    108.63 o 
  -1 -12   7     1542.76     1254.92    139.04 o 
   0 -12   7     1297.50     1379.94    135.62 o 
   1 -12   7     1050.92     1045.59    101.48 o 
   2 -12   7      872.38      806.48    100.94 o 
   3 -12   7      829.45      971.47    102.22 o 
  -5 -11   7        4.00       27.97     85.14 o 
  -4 -11   7      233.53      422.20    116.04 o 
  -3 -11   7      661.57      657.49     79.49 o 
  -2 -11   7     1504.29     1555.03    178.32 o 
  -1 -11   7     1903.12     2024.51    138.24 o 
   0 -11   7     2370.08     2109.69     97.32 o 
   1 -11   7     1964.82     2016.26    134.41 o 
   2 -11   7     1639.89     2044.96    132.20 o 
   3 -11   7     1336.93     1502.22    139.31 o 
   4 -11   7      416.97      699.70     99.74 o 
   5 -11   7       17.54       78.74    100.87 o 
  -6 -10   7      333.35      492.24    167.46 o 
  -5 -10   7       35.06      169.96     77.19 o 
  -4 -10   7       26.76      -40.13     99.43 o 
  -3 -10   7      331.40      430.77    172.75 o 
  -2 -10   7      916.56      913.41     80.24 o 
  -1 -10   7     2682.79     2648.38    183.69 o 
   0 -10   7     3074.21     2814.75    133.67 o 
   1 -10   7     3294.50     3310.41    103.09 o 
   2 -10   7     2130.16     1984.26     93.70 o 
   3 -10   7     1454.89     1566.20    132.00 o 
   4 -10   7      643.73      199.65     92.60 o 
   5 -10   7      246.46      288.99    100.30 o 
   6 -10   7      108.88      457.57    141.86 o 
   7 -10   7        2.61     -105.10    105.10 o 
  -7  -9   7      669.41      800.01     79.80 o 
  -6  -9   7      476.74      511.26     80.85 o 
  -5  -9   7      251.99      253.69     73.39 o 
  -4  -9   7        2.18      116.72     91.62 o 
  -3  -9   7      318.36      382.60     89.05 o 
  -2  -9   7     1398.01     1223.97    102.09 o 
  -1  -9   7     1931.91     1896.88    177.96 o 
   0  -9   7     4371.21     4353.39    225.75 o 
   1  -9   7     3997.60     3444.63    133.94 o 
   2  -9   7     2459.55     2404.60    134.61 o 
   3  -9   7     2510.03     2224.11     94.71 o 
   4  -9   7     2479.78     2346.45    129.38 o 
   5  -9   7     1069.93      609.61    130.72 o 
   6  -9   7      374.23      448.46     95.21 o 
   7  -9   7       50.11      -85.99    139.11 o 
   8  -9   7       43.43      222.91    147.06 o 
  -8  -8   7      277.27      467.14     98.93 o 
  -7  -8   7      386.53      583.61    163.36 o 
  -6  -8   7     1209.63     1214.05     64.99 o 
  -5  -8   7      518.40      517.82    138.21 o 
  -4  -8   7       60.14       43.26     70.00 o 
  -3  -8   7       73.54      -22.60     75.47 o 
  -2  -8   7      319.80      340.53     83.97 o 
  -1  -8   7     1317.47     1373.70    101.53 o 
   0  -8   7      836.56      927.27     69.67 o 
   1  -8   7     3765.12     3729.33     84.94 o 
   2  -8   7     6707.40     6077.28    107.32 o 
   3  -8   7     7891.18     7461.91    137.43 o 
   4  -8   7     4469.87     4151.37    134.28 o 
   5  -8   7     1217.88     1234.26    127.03 o 
   6  -8   7      664.94      520.25     96.58 o 
   7  -8   7      179.29      231.87     82.57 o 
   8  -8   7        0.40      133.69     94.18 o 
   9  -8   7        5.39      122.41    131.44 o 
  -9  -7   7      483.39      555.91     98.57 o 
  -8  -7   7     1084.54     1114.58    112.55 o 
  -7  -7   7     1871.96     2258.71    137.60 o 
  -6  -7   7     1404.18     1395.21     79.26 o 
  -5  -7   7      584.09      685.37     56.04 o 
  -4  -7   7      176.01      209.34    117.05 o 
  -3  -7   7      160.18      233.40     80.39 o 
  -2  -7   7       11.79       78.56     70.32 o 
  -1  -7   7       35.02       96.82    124.61 o 
   0  -7   7     2598.08     2731.14    371.41 o 
   1  -7   7     5561.67     5657.73    315.57 o 
   2  -7   7     8253.05     7994.47    491.54 o 
   3  -7   7     5439.73     5056.37    134.75 o 
   4  -7   7     3258.02     3077.82    147.02 o 
   5  -7   7     2011.49     2042.09    410.65 o 
   6  -7   7      818.08      850.38     82.92 o 
   7  -7   7      861.51      767.83    160.29 o 
   8  -7   7      171.78      267.01    137.38 o 
   9  -7   7        0.18      -70.65    117.73 o 
  -9  -6   7      519.11      411.22     77.27 o 
  -8  -6   7     1132.95      933.80    187.94 o 
  -7  -6   7     1034.78     1050.96    123.18 o 
  -6  -6   7     2325.88     1801.45    353.36 o 
  -5  -6   7     2294.66     2437.32    145.62 o 
  -4  -6   7     1577.81     1797.05    252.90 o 
  -3  -6   7     1323.68     1296.41    147.16 o 
  -2  -6   7     1218.31     1235.11    172.04 o 
  -1  -6   7       61.10      139.80     92.19 o 
   0  -6   7      800.95     1165.70    151.05 o 
   1  -6   7     4145.88     3994.32    496.03 o 
   2  -6   7     2730.61     2612.29     80.15 o 
   3  -6   7     4283.77     4182.31    212.03 o 
   4  -6   7     6589.06     6169.77    285.17 o 
   5  -6   7     2593.55     2349.41    415.89 o 
   6  -6   7     2429.71     2561.71    159.60 o 
   7  -6   7     1732.25     1717.09    134.23 o 
   8  -6   7      100.18       -1.55    257.07 o 
   9  -6   7        3.37      265.94     74.77 o 
  10  -6   7       28.44       53.26    173.17 o 
  -9  -5   7      369.42      408.93     95.70 o 
  -8  -5   7      550.22      582.76    138.97 o 
  -7  -5   7     1244.55     1199.82    603.81 o 
  -6  -5   7     1963.59     1817.07     89.36 o 
  -5  -5   7     3343.67     3064.83    829.56 o 
  -4  -5   7     2308.63     2674.80    105.20 o 
  -3  -5   7     1611.46     1862.93    140.11 o 
  -2  -5   7      351.71      320.45     91.95 o 
  -1  -5   7       40.70       39.10     92.10 o 
   0  -5   7     1597.45     1475.61     65.71 o 
   1  -5   7     1387.90     1395.01     65.76 o 
   2  -5   7     3788.06     3577.87    152.07 o 
   3  -5   7     7460.28     7000.73    411.78 o 
   4  -5   7     7430.12     7186.93    261.09 o 
   5  -5   7     9074.67     9169.28    255.58 o 
   6  -5   7     3820.02     3789.52    283.53 o 
   7  -5   7     2308.89     2617.35     92.86 o 
   8  -5   7      553.11      571.56     69.44 o 
   9  -5   7      105.39      161.34     71.75 o 
  10  -5   7       39.17      373.75     96.06 o 
 -10  -4   7       34.58       74.34     79.02 o 
  -9  -4   7      170.12      189.45    140.44 o 
  -8  -4   7      797.91      475.29    131.69 o 
  -7  -4   7     1220.93     1235.83     66.67 o 
  -6  -4   7     2173.62     1727.40    690.27 o 
  -5  -4   7     3423.92     3602.98    134.21 o 
  -4  -4   7     2478.65     2466.04    135.96 o 
  -3  -4   7      807.06      978.17    271.00 o 
  -2  -4   7       94.77      268.66    129.87 o 
  -1  -4   7      864.77      953.23     87.39 o 
   0  -4   7      672.21      880.85     65.53 o 
   1  -4   7     5915.44     5820.29    545.15 o 
   2  -4   7     4354.43     4001.90    362.83 o 
   3  -4   7     2205.47     2187.51    189.86 o 
   4  -4   7     5899.56     6081.41    372.34 o 
   5  -4   7     3589.81     3795.79     80.78 o 
   6  -4   7     3209.57     3269.45    315.83 o 
   7  -4   7     5403.45     5207.33   1380.35 o 
   8  -4   7     4470.22     4635.11    118.99 o 
   9  -4   7      811.57      672.33     74.18 o 
  10  -4   7      111.78      316.75    144.20 o 
  11  -4   7        5.33      127.07     80.65 o 
 -10  -3   7       26.08      -59.23     98.42 o 
  -9  -3   7      228.10      489.05     90.82 o 
  -8  -3   7      374.27      517.93     85.89 o 
  -7  -3   7     1355.09     1616.38    969.24 o 
  -6  -3   7     1825.42     1601.98    776.64 o 
  -5  -3   7     3430.43     3218.79     96.99 o 
  -4  -3   7     6698.84     6630.09    143.00 o 
  -3  -3   7     9571.05     8580.07    119.66 o 
  -2  -3   7     7405.70     8058.11    406.32 o 
  -1  -3   7     2057.62     2303.61     77.71 o 
   0  -3   7       12.56       13.62     53.07 o 
   1  -3   7      305.89      271.37     77.00 o 
   2  -3   7     2255.71     2293.55    177.14 o 
   3  -3   7     2331.15     2255.13    145.99 o 
   4  -3   7     1476.71     1519.39     76.58 o 
   5  -3   7     6375.12     6255.29    390.01 o 
   6  -3   7     6201.72     5923.85    823.50 o 
   7  -3   7     5071.49     5063.61    178.58 o 
   8  -3   7     2287.02     2318.55    413.23 o 
   9  -3   7      420.37      410.00     72.15 o 
  10  -3   7      175.22      257.88    118.87 o 
  11  -3   7       36.41      169.81     77.99 o 
 -10  -2   7        0.13      238.24     95.52 o 
  -9  -2   7       73.23      166.10     61.95 o 
  -8  -2   7      255.01      320.48    274.83 o 
  -7  -2   7      462.11      370.51    275.59 o 
  -6  -2   7     1708.40     1731.80     87.40 o 
  -5  -2   7     5920.92     4615.30    103.63 o 
  -4  -2   7     9097.63     9183.72    149.10 o 
  -3  -2   7    12178.64    13364.40    165.13 o 
  -2  -2   7     7857.20     8083.16    399.96 o 
  -1  -2   7     2530.15     2595.15    169.36 o 
   0  -2   7     3432.90     3992.98    266.70 o 
   1  -2   7       47.65      105.60     70.75 o 
   2  -2   7       10.67       24.09     88.82 o 
   3  -2   7     1546.73     1523.65     66.12 o 
   4  -2   7     7110.37     6913.05    268.77 o 
   5  -2   7     4790.32     3892.90    530.32 o 
   6  -2   7     5545.45     5396.41    434.78 o 
   7  -2   7     3121.45     2803.56    215.47 o 
   8  -2   7     3344.34     2458.00    489.62 o 
   9  -2   7     1258.28     1081.67    352.57 o 
  10  -2   7      584.49      888.27    215.27 o 
  11  -2   7      167.24      277.62     65.95 o 
 -10  -1   7       75.63      288.34    161.81 o 
  -9  -1   7       32.74     -130.64    133.97 o 
  -8  -1   7       16.64      238.47    138.07 o 
  -7  -1   7      597.08      481.37    205.99 o 
  -6  -1   7     3965.89     4283.97    131.46 o 
  -5  -1   7     4781.24     4001.53    100.61 o 
  -4  -1   7     6303.87     6595.88    142.13 o 
  -3  -1   7     5111.15     5943.55    983.04 o 
  -2  -1   7     4624.29     5098.64    200.20 o 
  -1  -1   7     8684.97     8995.58    231.60 o 
   0  -1   7    15783.06    16517.87    804.81 o 
   1  -1   7     1301.08     1126.04    111.92 o 
   2  -1   7     2010.74     2384.99    133.90 o 
   3  -1   7     2649.01     2797.68    147.25 o 
   4  -1   7     2402.98     2453.94    184.85 o 
   5  -1   7     6018.32     6708.98    364.55 o 
   6  -1   7     3383.16     3400.92    325.00 o 
   7  -1   7     2912.31     2780.29    166.59 o 
   8  -1   7     3156.69     3441.61    357.66 o 
   9  -1   7     1920.33     1601.46    456.89 o 
  10  -1   7      991.01     1259.76    410.85 o 
  11  -1   7      471.58      627.71     92.73 o 
  12  -1   7       48.64      128.23     98.49 o 
 -10   0   7      118.35      194.40    140.10 o 
  -9   0   7       16.63      -28.97     73.67 o 
  -8   0   7      155.62      291.27    376.68 o 
  -7   0   7      137.14      177.33     85.05 o 
  -6   0   7      244.58      263.34    114.91 o 
  -5   0   7     1460.98     1276.99     91.96 o 
  -4   0   7     1480.18      986.83     91.42 o 
  -3   0   7     2639.81     2493.44     70.78 o 
  -2   0   7     8775.99     9151.05   1149.85 o 
  -1   0   7    13425.75    13421.95   1125.50 o 
   0   0   7     6935.14     7212.61    634.44 o 
   1   0   7     6048.12     6721.73    457.77 o 
   2   0   7      319.00      333.58     97.81 o 
   3   0   7      324.75      358.29     76.25 o 
   4   0   7     1923.07     2225.59    262.19 o 
   5   0   7      454.03      367.92     63.50 o 
   6   0   7     4473.86     4697.80    190.36 o 
   7   0   7     5275.71     5278.98    403.84 o 
   8   0   7     3404.81     3480.50    191.35 o 
   9   0   7     1267.30     1325.77    245.46 o 
  10   0   7      756.14      696.44    261.28 o 
  11   0   7      341.45      447.41    141.47 o 
  12   0   7      286.77      352.89     95.71 o 
 -10   1   7      165.00      182.45    105.86 o 
  -9   1   7      147.80      516.68    243.79 o 
  -8   1   7       27.40       52.64    148.42 o 
  -7   1   7        3.99      285.46    119.30 o 
  -6   1   7      921.74      891.12    121.53 o 
  -5   1   7     1667.63     1484.75    224.56 o 
  -4   1   7     4847.85     4035.60    219.90 o 
  -3   1   7     7999.11     8218.93    759.12 o 
  -2   1   7     7839.41     6554.38   1122.69 o 
  -1   1   7     6711.81     7250.42    122.23 o 
   0   1   7    12361.18    13630.74   1479.85 o 
   1   1   7     6015.68     5617.67   1198.61 o 
   2   1   7     1210.65     1115.17     72.37 o 
   3   1   7      522.52      408.49     94.30 o 
   4   1   7       88.24      144.84     89.03 o 
   5   1   7     1478.72     1265.22    282.01 o 
   6   1   7     3462.82     3665.59    203.36 o 
   7   1   7     4700.10     3878.25     84.38 o 
   8   1   7     3909.64     3272.43    377.64 o 
   9   1   7     1904.27     2068.24    257.83 o 
  10   1   7     1034.14     1103.93    268.75 o 
  11   1   7      922.14     1160.06     90.57 o 
  12   1   7      322.51      520.57    319.63 o 
 -10   2   7      203.50      352.37     84.15 o 
  -9   2   7      477.91      423.94    258.20 o 
  -8   2   7      120.95      -60.66     63.98 o 
  -7   2   7        1.84      -49.28    123.82 o 
  -6   2   7       49.71      202.23    104.96 o 
  -5   2   7     1709.11     2010.86    359.41 o 
  -4   2   7     4673.47     5145.98    140.18 o 
  -3   2   7     8521.04     9989.03    222.61 o 
  -2   2   7     5188.38     5283.47    579.64 o 
  -1   2   7     8928.49     9928.87   1105.15 o 
   0   2   7    13786.25    14900.30   1987.38 o 
   1   2   7    17265.57    18467.51   1985.04 o 
   2   2   7     2146.79     2006.62    245.69 o 
   3   2   7     7493.73     7182.29     81.93 o 
   4   2   7        4.84      163.16     70.94 o 
   5   2   7      802.84     1124.21     86.31 o 
   6   2   7      848.03      742.19     84.51 o 
   7   2   7     2003.00     2232.55    484.53 o 
   8   2   7     3509.37     3888.29     85.30 o 
   9   2   7     2476.69     2667.09    237.95 o 
  10   2   7     1538.31     1285.87    180.06 o 
  11   2   7      670.70      669.06     94.13 o 
  12   2   7      559.85      462.36    246.83 o 
  -9   3   7      425.89      449.85    222.87 o 
  -8   3   7      310.14      265.49    223.08 o 
  -7   3   7      104.83      180.89    109.08 o 
  -6   3   7      119.18      345.23    186.36 o 
  -5   3   7      196.94      303.47     90.67 o 
  -4   3   7      526.64      569.26     97.94 o 
  -3   3   7     2855.12     2424.23     75.49 o 
  -2   3   7     8778.31     8683.42   1240.74 o 
  -1   3   7    12780.10    12892.30   1683.01 o 
   0   3   7    12948.82    14124.20   2301.35 o 
   1   3   7     9415.21    11066.92    117.95 o 
   2   3   7     3802.58     2999.70    676.93 o 
   3   3   7      790.16      636.68    231.73 o 
   4   3   7     3466.03     3339.44    271.21 o 
   5   3   7      523.00      460.66     81.13 o 
   6   3   7       71.91      300.44    236.66 o 
   7   3   7     1178.35     1144.65     84.97 o 
   8   3   7     2441.08     2243.60    121.23 o 
   9   3   7     1907.10     1982.33    259.54 o 
  10   3   7     1099.04     1273.09    330.17 o 
  11   3   7      808.51      746.92    167.46 o 
  12   3   7      433.73      249.77     99.20 o 
  -9   4   7      478.09      586.13    124.78 o 
  -8   4   7      541.44      434.24    267.31 o 
  -7   4   7      298.42      301.54     79.92 o 
  -6   4   7      337.70      313.75     94.06 o 
  -5   4   7       27.25      228.39     70.87 o 
  -4   4   7      112.62       38.75     95.38 o 
  -3   4   7     2409.15     2534.29    251.76 o 
  -2   4   7     7074.75     7933.58    304.81 o 
  -1   4   7     4240.01     3422.96    876.80 o 
   0   4   7     5539.53     5401.26   1046.26 o 
   1   4   7    10840.99    11462.11   1122.55 o 
   2   4   7     1294.07     1593.83    104.46 o 
   3   4   7     3561.92     2432.11    406.89 o 
   4   4   7     4750.90     4601.86    919.69 o 
   5   4   7     1932.69     1643.19    350.72 o 
   6   4   7      124.16      280.90     67.92 o 
   7   4   7       19.88       84.70    100.49 o 
   8   4   7      386.09       84.24    124.33 o 
   9   4   7     1006.08     1016.24    111.44 o 
  10   4   7     1030.71     1050.63    539.06 o 
  11   4   7      628.12      472.69    188.86 o 
  -9   5   7      293.52      343.75    104.31 o 
  -8   5   7      496.54      266.98    161.42 o 
  -7   5   7      681.52      757.01    310.81 o 
  -6   5   7      435.67      485.79     93.60 o 
  -5   5   7       83.83       29.13     90.28 o 
  -4   5   7      280.42      437.08    135.61 o 
  -3   5   7      843.43      903.06    104.43 o 
  -2   5   7     1743.52     1569.42    126.57 o 
  -1   5   7     6913.65     6508.74   1025.30 o 
   0   5   7    10169.82    12006.05    242.53 o 
   1   5   7     8807.22    10002.58    236.26 o 
   2   5   7    12991.91    14870.83    413.53 o 
   3   5   7     3929.78     4071.20     93.95 o 
   4   5   7     4489.51     4551.25     93.46 o 
   5   5   7     1247.60     1277.78     69.81 o 
   6   5   7       48.00      141.52     68.04 o 
   7   5   7      306.84      356.37    119.19 o 
   8   5   7      662.06      659.92     93.72 o 
   9   5   7      305.93      466.61    117.72 o 
  10   5   7      307.62      145.71     85.45 o 
  11   5   7      723.03      639.42    373.94 o 
  -8   6   7      750.87      802.10    175.48 o 
  -7   6   7      506.54      224.33    161.84 o 
  -6   6   7      609.63      545.42    125.80 o 
  -5   6   7      192.56      321.64     93.41 o 
  -4   6   7      135.62       78.13     95.64 o 
  -3   6   7       13.00      -18.00     92.20 o 
  -2   6   7     1218.24     1225.48    102.10 o 
  -1   6   7     1784.00     2133.93    130.86 o 
   0   6   7     5621.37     5951.32    108.49 o 
   1   6   7    13457.13    14849.57    121.24 o 
   2   6   7     7223.67     7050.00    331.91 o 
   3   6   7     4300.78     3106.02    175.13 o 
   4   6   7     2345.56     1931.65    543.25 o 
   5   6   7     1546.67     1381.55    312.22 o 
   6   6   7      369.87      469.97    141.27 o 
   7   6   7        4.14      134.56    145.34 o 
   8   6   7       96.74      -67.51     67.51 o 
   9   6   7      552.72      490.10     68.90 o 
  10   6   7      481.16      560.65    221.45 o 
  11   6   7      449.08      814.73    131.80 o 
  -7   7   7     1182.09     1007.87    272.15 o 
  -6   7   7      757.87      822.85     99.78 o 
  -5   7   7      488.31      575.17     93.76 o 
  -4   7   7      266.12      722.59    388.94 o 
  -3   7   7       19.41       28.14     92.79 o 
  -2   7   7      471.11      761.73     94.78 o 
  -1   7   7     2343.91     2376.13    103.18 o 
   0   7   7     3052.90     3142.82    102.31 o 
   1   7   7     3940.58     4303.92    181.53 o 
   2   7   7     6678.64     7449.84    158.59 o 
   3   7   7     3788.30     3286.97    428.42 o 
   4   7   7     5087.63     4416.37    717.64 o 
   5   7   7     3865.98     4237.73    230.80 o 
   6   7   7     1222.97     1065.70    350.12 o 
   7   7   7       57.60      176.14     59.33 o 
   8   7   7      100.74      383.01     84.15 o 
   9   7   7      143.40      167.60     63.96 o 
  10   7   7       39.29       55.80     86.63 o 
  -7   8   7      354.80      286.73     87.46 o 
  -6   8   7      563.25      497.30    291.91 o 
  -5   8   7      698.91     1038.64    246.89 o 
  -4   8   7      409.30      571.83    184.67 o 
  -3   8   7      138.10      224.71    133.00 o 
  -2   8   7       23.03       35.22     92.58 o 
  -1   8   7      255.43      232.36     92.63 o 
   0   8   7     1155.24     1250.03     96.34 o 
   1   8   7     1424.47     1777.88    104.06 o 
   2   8   7     2760.34     3060.88    156.92 o 
   3   8   7     7303.80     6420.91   1552.62 o 
   4   8   7     8045.71     6743.49   1715.30 o 
   5   8   7     4740.87     4391.06     92.93 o 
   6   8   7     1910.40     1748.65    406.29 o 
   7   8   7      427.01      411.47    225.29 o 
   8   8   7      172.85      235.41     69.67 o 
   9   8   7        1.96       75.32     89.37 o 
  10   8   7        6.49     -129.69    172.27 o 
  -6   9   7     1102.49      880.10    193.29 o 
  -5   9   7      644.32      660.26    273.06 o 
  -4   9   7      388.08      476.97    163.54 o 
  -3   9   7      225.45      268.98    166.59 o 
  -2   9   7       28.78      235.15    101.87 o 
  -1   9   7       19.20      -11.02    141.03 o 
   0   9   7      334.65      532.26    100.11 o 
   1   9   7     2263.87     2564.58     98.22 o 
   2   9   7     3851.71     4461.01    203.60 o 
   3   9   7     2287.94     2249.13    221.27 o 
   4   9   7     2850.53     2785.08     91.68 o 
   5   9   7     2855.06     2925.15     91.08 o 
   6   9   7     1909.06     2207.58     90.03 o 
   7   9   7      941.84     1149.32    125.26 o 
   8   9   7      529.63      536.61     73.04 o 
   9   9   7       78.41      198.63     63.86 o 
  -5  10   7      807.72      573.64    139.72 o 
  -4  10   7     1148.18     1079.42    115.73 o 
  -3  10   7     1270.18     1225.90    113.18 o 
  -2  10   7      262.98      271.56    167.83 o 
  -1  10   7       12.97      -15.34    103.55 o 
   0  10   7      169.44      188.77    103.24 o 
   1  10   7      783.43      841.26     93.34 o 
   2  10   7     1027.00     1141.25     97.72 o 
   3  10   7     1199.69     1190.45     91.21 o 
   4  10   7     1785.29     1574.48     90.17 o 
   5  10   7     2333.38     2493.08     93.75 o 
   6  10   7     1967.14     1772.00    253.10 o 
   7  10   7      785.60      811.21    198.42 o 
   8  10   7      352.02      271.01     76.73 o 
  -4  11   7      951.42      150.21    188.59 o 
  -3  11   7     1204.84      897.65     95.90 o 
  -2  11   7      784.73      614.79    171.99 o 
  -1  11   7       57.75      184.00    121.99 o 
   0  11   7       12.26      171.40    120.95 o 
   1  11   7      146.04      259.18    119.11 o 
   2  11   7      797.11      921.49    151.68 o 
   3  11   7     1190.07     1327.46     97.45 o 
   4  11   7     1542.29     1797.07     97.70 o 
   5  11   7     1886.39     2051.89     97.69 o 
   6  11   7     1619.36     1604.48     98.50 o 
   7  11   7      807.73      937.91    127.00 o 
  -2  12   7      419.99      227.48     96.08 o 
  -1  12   7      198.68      -18.44    211.12 o 
   0  12   7      132.48      142.29    125.24 o 
   1  12   7        1.57       80.62    110.83 o 
   2  12   7      344.07      369.25    102.48 o 
   3  12   7      771.89      701.16    113.83 o 
   4  12   7      963.01      748.27    102.43 o 
   5  12   7      917.07      716.80     99.33 o 
  -3 -12   8      652.85      504.59    156.48 o 
  -2 -12   8      452.82      506.96    106.80 o 
  -1 -12   8       79.72      -56.43    137.47 o 
   0 -12   8       36.10      276.42    137.95 o 
   1 -12   8      131.61      328.89    100.09 o 
   2 -12   8      375.09      394.69    139.64 o 
   3 -12   8      465.32      600.71    142.49 o 
  -5 -11   8     1252.52     1261.28    109.47 o 
  -4 -11   8     1629.14     1499.42    131.26 o 
  -3 -11   8     1544.40     1470.59    181.21 o 
  -2 -11   8      946.27      907.76    157.63 o 
  -1 -11   8      235.19      360.42     98.61 o 
   0 -11   8       10.60       43.15     90.58 o 
   1 -11   8        4.07       96.30    130.60 o 
   2 -11   8      126.16      304.90     94.32 o 
   3 -11   8      562.48      742.62    135.22 o 
   4 -11   8     1131.12     1177.38    146.35 o 
   5 -11   8     1664.95     1282.69    151.52 o 
  -6 -10   8      908.89      950.03    124.19 o 
  -5 -10   8     1404.96     1455.31     80.81 o 
  -4 -10   8     1833.96     1787.98     77.28 o 
  -3 -10   8     2421.67     2335.79    135.35 o 
  -2 -10   8     1851.25     1991.20    104.06 o 
  -1 -10   8      920.89      990.83    122.05 o 
   0 -10   8      640.03      500.75     90.23 o 
   1 -10   8       83.27      175.74    127.29 o 
   2 -10   8      260.96      142.66    129.70 o 
   3 -10   8      586.49      581.88    128.13 o 
   4 -10   8      480.52      337.29    128.50 o 
   5 -10   8      998.96      747.05    139.85 o 
   6 -10   8     1431.82     1827.38    149.03 o 
  -7  -9   8      348.80      311.78     75.34 o 
  -6  -9   8      443.35      603.33    114.30 o 
  -5  -9   8      898.10      984.24     94.73 o 
  -4  -9   8     1658.10     1538.55    112.19 o 
  -3  -9   8     2554.38     2453.09    177.15 o 
  -2  -9   8     3312.49     3310.13    372.28 o 
  -1  -9   8     1820.11     1898.17    148.30 o 
   0  -9   8      264.25      416.65    121.92 o 
   1  -9   8       28.49      131.40     85.60 o 
   2  -9   8        1.85     -124.42    126.03 o 
   3  -9   8      117.49      170.71     88.57 o 
   4  -9   8      420.83      580.88    125.49 o 
   5  -9   8      839.51      889.78     96.99 o 
   6  -9   8     1920.67     2153.96    141.86 o 
   7  -9   8     1662.95     1437.76    146.28 o 
   8  -9   8     1244.08      739.40    110.00 o 
  -8  -8   8       23.77      226.41     81.40 o 
  -7  -8   8       12.16       16.14    140.49 o 
  -6  -8   8      196.83      279.86     78.42 o 
  -5  -8   8      746.24      794.32     73.80 o 
  -4  -8   8     1685.82     1615.85    124.61 o 
  -3  -8   8     2960.24     3138.32    247.98 o 
  -2  -8   8     3510.39     3193.46    127.10 o 
  -1  -8   8     1872.83     1993.60    180.01 o 
   0  -8   8     1704.49     1522.22    178.16 o 
   1  -8   8     2605.35     2537.55    136.56 o 
   2  -8   8     1210.80     1347.48    124.55 o 
   3  -8   8        3.41      -86.05     86.05 o 
   4  -8   8      314.40      375.28    123.88 o 
   5  -8   8     1287.37     1439.30    129.99 o 
   6  -8   8     2116.32     2017.13    135.02 o 
   7  -8   8      810.17      678.84    101.51 o 
   8  -8   8      709.47      649.08    132.50 o 
  -8  -7   8       20.19      -27.32     79.05 o 
  -7  -7   8      106.74      182.04     92.00 o 
  -6  -7   8      619.35      583.05     87.38 o 
  -5  -7   8     1499.37     1630.53    202.69 o 
  -4  -7   8     1685.20     1648.19    245.65 o 
  -3  -7   8     1734.23     1475.09    452.22 o 
  -2  -7   8     4093.01     4291.48    366.21 o 
  -1  -7   8     5076.59     4867.70    135.22 o 
   0  -7   8     4275.71     4283.51    749.83 o 
   1  -7   8     4761.78     4568.58    495.16 o 
   2  -7   8     1302.36     1321.56     98.07 o 
   3  -7   8      211.13      340.75     85.82 o 
   4  -7   8      589.27      687.97     60.74 o 
   5  -7   8      628.26      868.86     59.57 o 
   6  -7   8      943.56     1128.84     80.73 o 
   7  -7   8     1194.31     1134.38    124.01 o 
   8  -7   8     1074.89     1399.80    178.14 o 
   9  -7   8     1307.52     1467.67    184.85 o 
  -9  -6   8      240.51      128.28    253.51 o 
  -8  -6   8       61.43       25.04    112.26 o 
  -7  -6   8        0.78      119.98     71.67 o 
  -6  -6   8      417.66      392.22    189.42 o 
  -5  -6   8      772.96      645.61    102.79 o 
  -4  -6   8     1461.50     1382.99    408.59 o 
  -3  -6   8     1547.81     1657.49    133.21 o 
  -2  -6   8     4390.46     4521.76    306.99 o 
  -1  -6   8    10758.29    10927.37   1392.08 o 
   0  -6   8     7797.10     7652.13    146.15 o 
   1  -6   8     3300.03     3306.83    161.56 o 
   2  -6   8     2851.10     2778.42     66.88 o 
   3  -6   8      205.72      235.86     60.73 o 
   4  -6   8       27.99       46.73     66.83 o 
   5  -6   8       31.19       80.62     77.44 o 
   6  -6   8      834.19      782.86    172.08 o 
   7  -6   8     1894.88     2029.86     92.97 o 
   8  -6   8     1730.51     1764.95    177.14 o 
   9  -6   8     1474.54     1516.48    204.80 o 
  10  -6   8      761.36     1141.50    149.24 o 
  -9  -5   8      297.49      170.28    104.60 o 
  -8  -5   8      142.54      156.67    204.44 o 
  -7  -5   8       36.07      182.35     71.03 o 
  -6  -5   8       58.24       63.96    240.04 o 
  -5  -5   8       80.83      284.12    121.27 o 
  -4  -5   8      798.54      772.10     79.47 o 
  -3  -5   8     3564.75     3707.55    106.85 o 
  -2  -5   8     7815.21     8168.76    739.60 o 
  -1  -5   8     8077.62     8558.37    865.60 o 
   0  -5   8     4572.23     4476.66    239.81 o 
   1  -5   8     6833.28     6470.89    478.42 o 
   2  -5   8     2581.72     2444.29    223.36 o 
   3  -5   8     5151.83     5154.11    355.87 o 
   4  -5   8     2264.17     2250.16    111.13 o 
   5  -5   8        1.16      -55.06     55.06 o 
   6  -5   8      510.39      630.11     71.61 o 
   7  -5   8     1091.96     1347.59     89.23 o 
   8  -5   8      741.74      926.34    134.95 o 
   9  -5   8     1199.61     1166.76    137.36 o 
  10  -5   8      896.43      889.16    100.02 o 
  -9  -4   8      454.76      453.67    236.42 o 
  -8  -4   8      438.45      786.54    256.31 o 
  -7  -4   8      519.14      636.08    331.07 o 
  -6  -4   8       66.78      -15.86    138.80 o 
  -5  -4   8        1.16      246.32    120.41 o 
  -4  -4   8      607.04      647.93     87.42 o 
  -3  -4   8     1683.97     1917.12    133.67 o 
  -2  -4   8     2587.60     2469.87    146.49 o 
  -1  -4   8     6415.39     6448.11    221.07 o 
   0  -4   8     4121.73     4032.91    274.19 o 
   1  -4   8     4826.51     4729.68    249.90 o 
   2  -4   8     9447.88     9327.38    709.53 o 
   3  -4   8     3848.60     3690.01    284.95 o 
   4  -4   8     3899.52     3652.73    333.31 o 
   5  -4   8     1961.84     2242.84    224.98 o 
   6  -4   8      699.31      814.09     70.62 o 
   7  -4   8       42.30      145.34     88.80 o 
   8  -4   8      606.05     1013.84    290.89 o 
   9  -4   8     1147.34     1444.00     91.78 o 
  10  -4   8      961.66     1033.24     93.15 o 
  11  -4   8      760.06      866.55    280.69 o 
  -9  -3   8      529.05      654.29    239.94 o 
  -8  -3   8      814.76      392.52     90.63 o 
  -7  -3   8      327.30      326.96    135.14 o 
  -6  -3   8      612.64     1000.58    117.91 o 
  -5  -3   8      106.72      330.70     85.36 o 
  -4  -3   8       14.99     -127.44    127.44 o 
  -3  -3   8      916.67      813.05    131.33 o 
  -2  -3   8     6442.63     6825.94    262.86 o 
  -1  -3   8    11026.86    10993.48    802.61 o 
   0  -3   8     9294.04     9612.19    686.00 o 
   1  -3   8     6291.11     6637.01    732.62 o 
   2  -3   8     5697.13     5674.02    376.56 o 
   3  -3   8     4762.18     4491.77    253.00 o 
   4  -3   8     3583.38     3642.97    187.38 o 
   5  -3   8     1100.20     1122.55    138.46 o 
   6  -3   8       22.20       81.80     61.97 o 
   7  -3   8      206.11      325.17     78.57 o 
   8  -3   8      137.58      149.42     97.01 o 
   9  -3   8      712.20      535.35    224.55 o 
  10  -3   8     1023.98     1254.31    264.60 o 
  11  -3   8      509.03      814.75    418.60 o 
 -10  -2   8      425.69      524.29    101.38 o 
  -9  -2   8      388.61      849.60    181.02 o 
  -8  -2   8      441.20      449.78     92.16 o 
  -7  -2   8     1165.71      924.13    421.81 o 
  -6  -2   8     1368.15     1310.39    122.07 o 
  -5  -2   8     1053.23     1202.94    123.88 o 
  -4  -2   8       75.95      164.83    127.77 o 
  -3  -2   8      324.72      230.24    106.33 o 
  -2  -2   8     3890.43     3784.29    172.73 o 
  -1  -2   8    13424.05    14603.85    757.22 o 
   0  -2   8     7189.64     7920.36    486.81 o 
   1  -2   8     2996.09     3141.40    184.08 o 
   2  -2   8    12874.35    13984.72   1045.22 o 
   3  -2   8     6284.69     6734.23    553.46 o 
   4  -2   8     8330.40     6876.22    356.65 o 
   5  -2   8     2406.72     2709.16    136.47 o 
   6  -2   8      202.52      310.27     71.38 o 
   7  -2   8       45.99       97.52     60.05 o 
   8  -2   8      254.38      221.10     74.44 o 
   9  -2   8      335.09      289.61    102.90 o 
  10  -2   8      334.80      202.53    184.28 o 
  11  -2   8      649.83      676.41     95.80 o 
 -10  -1   8      289.26      313.05    141.38 o 
  -9  -1   8      637.72      684.41     94.17 o 
  -8  -1   8     1795.77     1179.37    508.72 o 
  -7  -1   8     1379.77     1518.98    122.21 o 
  -6  -1   8     2027.17     2055.23    123.61 o 
  -5  -1   8      868.35      754.23     88.80 o 
  -4  -1   8       17.93     -127.64    127.64 o 
  -3  -1   8      123.82      168.72     67.61 o 
  -2  -1   8      596.25      570.12     68.64 o 
  -1  -1   8     1113.04     1279.92     76.74 o 
   0  -1   8     7154.29     7716.77    523.07 o 
   1  -1   8     5876.28     6003.12    438.84 o 
   2  -1   8    15847.24    16552.76    944.29 o 
   3  -1   8    18282.13    19083.10   1413.05 o 
   4  -1   8     9406.97     9107.33    581.66 o 
   5  -1   8     3094.51     3575.35    256.52 o 
   6  -1   8      760.40      795.23     71.95 o 
   7  -1   8       24.86      101.33     72.11 o 
   8  -1   8       93.87      291.99    108.99 o 
   9  -1   8        7.72      -52.32     65.28 o 
  10  -1   8      253.28      322.65     89.83 o 
  11  -1   8      564.32      606.92     93.79 o 
  12  -1   8      408.72      428.61    140.92 o 
 -10   0   8      277.06      126.91     73.03 o 
  -9   0   8      463.49      425.72    215.26 o 
  -8   0   8      576.41      563.21    187.70 o 
  -7   0   8     1307.65     1598.20    127.10 o 
  -6   0   8     1516.71     1850.25    121.94 o 
  -5   0   8     1583.57     1495.78     88.80 o 
  -4   0   8      335.74      626.44    127.60 o 
  -3   0   8      590.32      592.29    159.03 o 
  -2   0   8      869.93     1029.03     99.34 o 
  -1   0   8       49.84       63.29     84.79 o 
   0   0   8     2252.08     2323.05    294.98 o 
   1   0   8     5954.33     6791.04    126.36 o 
   2   0   8    29289.34    33064.50   2710.55 o 
   3   0   8    24078.64    23296.77   3227.04 o 
   4   0   8     9973.04     9382.12   2148.76 o 
   5   0   8     7423.18     8689.63    146.89 o 
   6   0   8     3030.28     3627.17    130.18 o 
   7   0   8     1524.08     1726.78     94.13 o 
   8   0   8      509.83      578.81     52.76 o 
   9   0   8       21.76       93.19     58.41 o 
  10   0   8        9.38      122.80     54.65 o 
  11   0   8      288.06      394.45    409.01 o 
  12   0   8      310.09       29.59    180.40 o 
  -9   1   8      640.08      806.34    291.61 o 
  -8   1   8     1782.89     1230.17    890.69 o 
  -7   1   8     1326.61     1427.23    129.58 o 
  -6   1   8     1094.16     1173.03    125.63 o 
  -5   1   8     1956.08     2079.30    130.32 o 
  -4   1   8     1669.65     2145.91    133.14 o 
  -3   1   8     1175.03     1028.43    147.83 o 
  -2   1   8      353.41      208.38     71.04 o 
  -1   1   8       13.00      124.28     83.98 o 
   0   1   8     5589.67     5729.76    638.63 o 
   1   1   8     2694.53     2627.34    107.85 o 
   2   1   8     3162.65     3131.21    281.74 o 
   3   1   8    10344.68     8117.07     85.40 o 
   4   1   8    14931.77    14942.24   1189.43 o 
   5   1   8     6733.65     5843.70    801.24 o 
   6   1   8     6065.62     5978.56    707.04 o 
   7   1   8     2654.10     2782.73    396.87 o 
   8   1   8      720.83      731.60    134.23 o 
   9   1   8       44.67      195.54     70.96 o 
  10   1   8       50.82      -55.91    146.10 o 
  11   1   8      119.46      389.57    105.48 o 
  12   1   8      239.53      177.45    348.78 o 
  -9   2   8      409.63      214.78    186.03 o 
  -8   2   8      637.15      177.46    181.84 o 
  -7   2   8     1806.44     1715.17    133.27 o 
  -6   2   8     2271.85     2343.16    428.62 o 
  -5   2   8     4220.08     3101.97     86.96 o 
  -4   2   8     4286.84     3820.16    105.37 o 
  -3   2   8     1573.20     1921.30     95.99 o 
  -2   2   8      572.47      623.65     95.91 o 
  -1   2   8       60.43      263.35     97.56 o 
   0   2   8       39.13      221.45     90.90 o 
   1   2   8      302.86      344.78     92.16 o 
   2   2   8      971.89     1139.82     79.56 o 
   3   2   8     7683.79     8440.66    106.39 o 
   4   2   8     7122.57     6236.39     84.18 o 
   5   2   8     8076.23     8993.92    102.44 o 
   6   2   8     2810.52     2841.72    368.90 o 
   7   2   8     1708.61     1930.14     84.93 o 
   8   2   8     1198.31     1190.05     95.61 o 
   9   2   8      315.05      457.26    180.45 o 
  10   2   8       14.85      164.14     60.50 o 
  11   2   8       16.62     -152.97    174.78 o 
  12   2   8      151.90       71.43     96.50 o 
  -9   3   8      156.47      211.43    139.81 o 
  -8   3   8      552.20      418.67    389.72 o 
  -7   3   8     1152.07      881.01     86.55 o 
  -6   3   8     1942.02     2221.91    306.02 o 
  -5   3   8     3095.27     3700.67    213.26 o 
  -4   3   8     3211.40     2381.73    100.81 o 
  -3   3   8     4842.89     5207.36    483.93 o 
  -2   3   8     1459.63     1399.54    134.21 o 
  -1   3   8       47.07      118.15     96.04 o 
   0   3   8      108.82      181.68     76.78 o 
   1   3   8     1182.63     1113.11    188.74 o 
   2   3   8     3438.11     3513.04    251.89 o 
   3   3   8     4575.18     4940.27    351.32 o 
   4   3   8     7477.57     8429.00    325.00 o 
   5   3   8     5693.82     5873.24    707.88 o 
   6   3   8     4856.96     4549.15    987.44 o 
   7   3   8     2320.89     2059.46    733.20 o 
   8   3   8     1962.92     1658.89     58.90 o 
   9   3   8     1628.29     1881.88    167.98 o 
  10   3   8       54.49      109.14    105.08 o 
  11   3   8        1.25      165.54    107.11 o 
  12   3   8       67.80      344.02    154.95 o 
  -9   4   8      143.60      197.04    100.84 o 
  -8   4   8      243.72      371.92     98.01 o 
  -7   4   8      597.22      741.81    108.78 o 
  -6   4   8     1016.64     1053.29    137.57 o 
  -5   4   8     2449.64     2096.27    326.00 o 
  -4   4   8     3875.88     4130.57    145.41 o 
  -3   4   8     2013.81     2387.88    101.37 o 
  -2   4   8     3510.40     3702.26    107.92 o 
  -1   4   8     1113.65     1403.04     97.45 o 
   0   4   8      239.65      286.51    131.95 o 
   1   4   8      747.87      464.81    130.53 o 
   2   4   8      388.79      566.07     89.62 o 
   3   4   8     2797.35     2399.50    503.64 o 
   4   4   8     2718.38     2631.36    786.66 o 
   5   4   8     4937.46     4473.06    636.72 o 
   6   4   8     5367.49     5239.78   1142.31 o 
   7   4   8     7445.76     8100.02    181.20 o 
   8   4   8     3288.63     2942.43    108.36 o 
   9   4   8     1520.63     1857.88     92.73 o 
  10   4   8      403.23      744.32     70.13 o 
  11   4   8       67.48       59.64     65.47 o 
  -8   5   8      120.71      120.17    172.82 o 
  -7   5   8      224.99      445.54    119.09 o 
  -6   5   8      719.61      547.95    125.51 o 
  -5   5   8     2892.07     2459.39    490.97 o 
  -4   5   8     4921.13     5350.68    149.77 o 
  -3   5   8     6138.84     5437.56    591.11 o 
  -2   5   8     2945.35     3494.92    123.98 o 
  -1   5   8     1171.55     1083.90    115.50 o 
   0   5   8     2065.59     2114.15    363.60 o 
   1   5   8      652.32      768.36     96.62 o 
   2   5   8       69.32      137.51    182.17 o 
   3   5   8     1551.73     1840.65     88.47 o 
   4   5   8     5645.47     5119.56    762.44 o 
   5   5   8     5637.75     6168.69    176.13 o 
   6   5   8     4929.29     4561.18    668.41 o 
   7   5   8     1823.25     1918.25    151.28 o 
   8   5   8      711.81      825.37    221.76 o 
   9   5   8     1614.18     1439.81    150.88 o 
  10   5   8      732.89      719.39     69.79 o 
  11   5   8      221.25      251.32    213.49 o 
  -8   6   8       22.64       94.98     90.13 o 
  -7   6   8      202.89       40.04     68.64 o 
  -6   6   8      808.39      935.41    240.84 o 
  -5   6   8     1942.31     2195.93    406.42 o 
  -4   6   8     4064.47     4113.54    150.11 o 
  -3   6   8     2580.94     2674.70    120.16 o 
  -2   6   8     4220.26     4078.87    828.88 o 
  -1   6   8     5098.76     4863.60   1056.15 o 
   0   6   8     4684.21     3845.21    612.10 o 
   1   6   8     3218.23     2770.48    593.89 o 
   2   6   8      315.09      531.53    113.70 o 
   3   6   8     2010.92     2167.17    105.07 o 
   4   6   8     2677.77     2533.11    481.18 o 
   5   6   8     2648.88     2604.60    747.45 o 
   6   6   8      686.89      727.05    110.40 o 
   7   6   8     2702.00     2699.19    388.45 o 
   8   6   8     2288.35     2136.65    117.64 o 
   9   6   8     1312.81     1282.55     86.82 o 
  10   6   8      921.74     1090.48    169.06 o 
  11   6   8      250.56       70.33    185.91 o 
  -7   7   8      287.69      170.49    139.13 o 
  -6   7   8      575.20      958.74    367.09 o 
  -5   7   8     1091.81     1038.04     96.07 o 
  -4   7   8     1509.12     1785.66    144.34 o 
  -3   7   8     2243.53     2797.82    102.72 o 
  -2   7   8     3589.45     3829.82    156.85 o 
  -1   7   8     4843.31     5438.85    108.28 o 
   0   7   8     3558.48     3806.89    101.31 o 
   1   7   8     1234.21     1322.86    120.70 o 
   2   7   8      472.87      461.54     73.54 o 
   3   7   8        0.07      -82.85     82.85 o 
   4   7   8      653.22      629.11    149.48 o 
   5   7   8      919.42     1145.81    149.57 o 
   6   7   8     1359.62     1217.84    317.05 o 
   7   7   8     1972.37     2123.87     88.26 o 
   8   7   8     1749.70     1808.57    447.14 o 
   9   7   8     1457.72     1456.20    141.99 o 
  10   7   8      909.83     1053.00    182.67 o 
  -6   8   8        9.37      142.45    106.72 o 
  -5   8   8      141.73      312.35     97.68 o 
  -4   8   8     1518.97     1608.51    115.50 o 
  -3   8   8     1575.41     1454.46    142.26 o 
  -2   8   8     1925.79     2329.45    102.14 o 
  -1   8   8     2333.02     2409.38     98.89 o 
   0   8   8     2461.40     2569.51    178.61 o 
   1   8   8     2664.46     2752.12     96.82 o 
   2   8   8     2160.98     2076.76    518.60 o 
   3   8   8      592.44      516.70     88.51 o 
   4   8   8        2.78       25.47     65.04 o 
   5   8   8     1043.49     1329.62    152.59 o 
   6   8   8      990.65      953.67     96.99 o 
   7   8   8     1165.63      864.66    137.36 o 
   8   8   8     1405.77     1715.89    118.32 o 
   9   8   8      775.31      782.00    115.66 o 
  10   8   8      841.93      882.44    176.01 o 
  -5   9   8      375.26      402.04    127.70 o 
  -4   9   8      922.69     1096.46    115.63 o 
  -3   9   8     1661.27     1750.92    143.67 o 
  -2   9   8     1213.31     1232.05     98.05 o 
  -1   9   8     1879.69     1797.18    133.17 o 
   0   9   8     3600.16     3960.45    207.72 o 
   1   9   8     2356.16     2550.53     97.17 o 
   2   9   8     1121.04     1321.59    125.69 o 
   3   9   8      380.82      486.16    165.19 o 
   4   9   8       25.51       66.00    214.06 o 
   5   9   8       41.27      127.95    134.57 o 
   6   9   8      219.17      168.15     61.41 o 
   7   9   8      420.06      593.38    314.94 o 
   8   9   8     1086.32     1354.16     92.17 o 
   9   9   8     1162.45      793.74    203.23 o 
  -4  10   8      556.71      263.70    103.76 o 
  -3  10   8     1025.44     1188.41    110.74 o 
  -2  10   8     1849.66     1843.79    104.00 o 
  -1  10   8     2788.84     3159.31    128.23 o 
   0  10   8     2896.58     2934.78    103.01 o 
   1  10   8     3063.90     3245.06    104.00 o 
   2  10   8     1760.34     1738.12    168.35 o 
   3  10   8      434.15      591.62     88.18 o 
   4  10   8      180.40      368.44    200.28 o 
   5  10   8       95.55      102.87     90.07 o 
   6  10   8        9.27      240.24    117.65 o 
   7  10   8      225.17      383.02     91.20 o 
   8  10   8      885.92      940.06     96.44 o 
  -3  11   8      791.13      510.23     92.80 o 
  -2  11   8     1445.12     1259.95    181.16 o 
  -1  11   8     1774.49     1676.82    130.28 o 
   0  11   8     2161.92     2023.59    319.77 o 
   1  11   8     1822.73     1806.70    326.71 o 
   2  11   8     1514.74     1428.67    112.13 o 
   3  11   8     1236.66     1398.69     99.70 o 
   4  11   8      521.45      744.59     96.10 o 
   5  11   8      181.98      375.37    183.42 o 
   6  11   8        1.59     -189.18    189.18 o 
   7  11   8       97.22      247.91    168.37 o 
  -1  12   8      392.45      209.41    184.33 o 
   0  12   8     1123.42      810.15    177.77 o 
   1  12   8     1814.12     1371.60    121.89 o 
   2  12   8     1771.50     1407.73    112.14 o 
   3  12   8     1346.31     1548.68    252.43 o 
   4  12   8      538.08      569.53    103.81 o 
   5  12   8      291.63      183.42    100.31 o 
  -2 -12   9      474.37      483.86     84.90 o 
  -1 -12   9     1182.76     1256.33    142.26 o 
   0 -12   9     1756.38     1688.94    145.35 o 
   1 -12   9     1585.34     1232.92    104.03 o 
   2 -12   9     1002.58      959.87    147.69 o 
  -4 -11   9       31.74      190.11     95.54 o 
  -3 -11   9      507.42      568.61     83.07 o 
  -2 -11   9      973.44     1059.00     93.58 o 
  -1 -11   9     1211.81     1152.94    138.26 o 
   0 -11   9     1504.73     1312.74    137.90 o 
   1 -11   9     1356.00     1314.21    140.32 o 
   2 -11   9     1409.33     1251.30    100.47 o 
   3 -11   9     1194.20     1075.03     99.47 o 
   4 -11   9      796.82      841.82     99.33 o 
   5 -11   9      169.91      278.10    144.66 o 
  -5 -10   9      127.91      380.65    176.01 o 
  -4 -10   9        0.41       98.80     77.15 o 
  -3 -10   9      422.73      342.08     90.47 o 
  -2 -10   9      468.75      389.64     67.37 o 
  -1 -10   9      774.49      756.52     89.73 o 
   0 -10   9     1777.34     1833.54     94.24 o 
   1 -10   9     2128.28     1829.86    131.33 o 
   2 -10   9     2137.25     1948.72    135.15 o 
   3 -10   9     1868.57     1562.45     96.18 o 
   4 -10   9     1241.87     1150.42    139.58 o 
   5 -10   9      431.74      362.61     97.48 o 
   6 -10   9      183.95     -119.05    143.13 o 
  -6  -9   9      297.06      266.52     95.42 o 
  -5  -9   9      243.40      285.95     73.49 o 
  -4  -9   9      169.13      425.01     74.89 o 
  -3  -9   9        0.99       84.84     72.62 o 
  -2  -9   9      524.15      470.80     87.35 o 
  -1  -9   9     1100.25     1276.67    112.25 o 
   0  -9   9     1954.62     1745.29    156.13 o 
   1  -9   9     2456.80     2089.00    174.43 o 
   2  -9   9     3626.16     3861.28     98.80 o 
   3  -9   9     2624.12     2503.94     96.92 o 
   4  -9   9     2205.03     2120.89     95.18 o 
   5  -9   9     1816.90     1453.32    136.36 o 
   6  -9   9      801.43     1209.18    140.11 o 
   7  -9   9      202.96      -93.97    144.14 o 
  -7  -8   9      632.51      514.37     83.22 o 
  -6  -8   9      964.88      893.26     72.13 o 
  -5  -8   9      999.01     1080.00    168.01 o 
  -4  -8   9      983.70     1113.22     91.67 o 
  -3  -8   9      115.52      243.65     72.51 o 
  -2  -8   9        9.75      106.27    116.89 o 
  -1  -8   9      239.46      310.97     69.71 o 
   0  -8   9     1746.38     1893.92    262.55 o 
   1  -8   9     2905.16     2610.90    461.86 o 
   2  -8   9     3136.66     2891.61    201.52 o 
   3  -8   9     4797.94     5046.98    106.58 o 
   4  -8   9     4847.78     5123.98    132.60 o 
   5  -8   9     2349.73     2325.93     97.05 o 
   6  -8   9     1175.82     1018.91     95.28 o 
   7  -8   9      526.65      640.89    107.28 o 
   8  -8   9       75.89      114.89    138.10 o 
  -8  -7   9      429.62      215.78    255.11 o 
  -7  -7   9     1002.61      817.69     82.03 o 
  -6  -7   9     1233.87     1348.68    275.80 o 
  -5  -7   9     1282.46     1285.93     77.83 o 
  -4  -7   9      590.18      544.30     89.22 o 
  -3  -7   9      298.78      355.30     93.88 o 
  -2  -7   9       17.00       19.33     89.27 o 
  -1  -7   9       59.40      149.81     91.52 o 
   0  -7   9      401.82      566.44    116.50 o 
   1  -7   9      767.13      802.14    163.71 o 
   2  -7   9     3474.66     3626.08     91.17 o 
   3  -7   9     6946.75     7237.29    163.45 o 
   4  -7   9     3697.79     3554.15    216.51 o 
   5  -7   9     2957.65     2697.41    171.38 o 
   6  -7   9     1158.15     1211.44    119.01 o 
   7  -7   9      812.16     1025.57    196.66 o 
   8  -7   9      168.33      298.35    103.55 o 
   9  -7   9       33.81       28.28    144.55 o 
  -8  -6   9      892.44     1084.22     80.50 o 
  -7  -6   9     1573.96     1603.36    111.37 o 
  -6  -6   9     1551.70     1175.02    504.58 o 
  -5  -6   9     1079.05     1298.60    596.38 o 
  -4  -6   9     1123.64     1356.63    173.38 o 
  -3  -6   9     1276.60     1429.64    137.16 o 
  -2  -6   9     1010.03      998.43    176.80 o 
  -1  -6   9      935.56     1059.26     96.05 o 
   0  -6   9       72.03      148.60     96.15 o 
   1  -6   9     3040.58     2936.33    118.62 o 
   2  -6   9     3962.52     3853.11    224.69 o 
   3  -6   9     3126.25     3105.27    196.93 o 
   4  -6   9     3682.95     3689.25    168.80 o 
   5  -6   9     2484.38     2505.31    101.20 o 
   6  -6   9     2414.18     2309.45    129.62 o 
   7  -6   9     1593.91     1218.67    387.04 o 
   8  -6   9      748.08      943.66     93.75 o 
   9  -6   9      223.80      319.19     88.29 o 
  10  -6   9       16.93      296.56    108.22 o 
  -9  -5   9      240.42      434.25    118.18 o 
  -8  -5   9      353.28      356.74    132.34 o 
  -7  -5   9      988.38      910.37    127.77 o 
  -6  -5   9     1055.93     1174.98    744.54 o 
  -5  -5   9     2165.95     2272.07    131.53 o 
  -4  -5   9     3311.62     3311.49    100.47 o 
  -3  -5   9     2256.75     2282.98    227.88 o 
  -2  -5   9      807.67      749.27     94.61 o 
  -1  -5   9      699.20      860.47     77.66 o 
   0  -5   9       79.45       76.41     59.87 o 
   1  -5   9     1942.69     2050.45    168.66 o 
   2  -5   9     1120.85     1201.75    156.91 o 
   3  -5   9     4342.08     4176.29    338.01 o 
   4  -5   9     3386.12     3370.86    428.90 o 
   5  -5   9     4749.96     4455.42    503.78 o 
   6  -5   9     2392.04     2590.72     91.93 o 
   7  -5   9     3233.08     3847.91    137.67 o 
   8  -5   9     1369.49     1213.48    306.57 o 
   9  -5   9      314.90      353.24     76.17 o 
  10  -5   9       78.99       95.87    152.21 o 
  -9  -4   9       44.11      -19.88    125.09 o 
  -8  -4   9      164.14      149.44     93.79 o 
  -7  -4   9      667.54      877.93    534.43 o 
  -6  -4   9     1402.64     1172.22     92.16 o 
  -5  -4   9     1721.74     2308.29    131.13 o 
  -4  -4   9     2305.85     2092.38     95.78 o 
  -3  -4   9     3956.19     3526.39    104.10 o 
  -2  -4   9     1826.52     1852.33    146.96 o 
  -1  -4   9       71.66       48.69     61.53 o 
   0  -4   9      700.61      687.62     83.93 o 
   1  -4   9        1.71       14.67     53.80 o 
   2  -4   9      520.51      467.61    123.21 o 
   3  -4   9     1763.64     1825.08    144.36 o 
   4  -4   9     4226.10     4481.73    285.63 o 
   5  -4   9     5527.21     5015.82    540.98 o 
   6  -4   9     8590.78     8885.03    567.47 o 
   7  -4   9     3782.12     3902.49    402.51 o 
   8  -4   9     1923.20     2036.94    191.83 o 
   9  -4   9     1299.46      961.33    356.86 o 
  10  -4   9      296.84      521.06     93.99 o 
  11  -4   9      119.87      114.39     99.30 o 
  -9  -3   9       20.50      339.70    113.04 o 
  -8  -3   9       52.20       27.51    108.34 o 
  -7  -3   9      706.27      621.02    460.83 o 
  -6  -3   9     2033.75     2295.41    130.12 o 
  -5  -3   9     2764.20     2663.44     96.58 o 
  -4  -3   9     5204.97     5878.41    140.78 o 
  -3  -3   9     4534.27     4707.06    145.81 o 
  -2  -3   9     5513.58     5189.60    163.79 o 
  -1  -3   9     3273.66     3599.61    103.51 o 
   0  -3   9     2192.42     2291.03    153.74 o 
   1  -3   9        7.57       -9.67     67.51 o 
   2  -3   9      449.16      561.14     89.09 o 
   3  -3   9     2175.86     2267.85    205.22 o 
   4  -3   9     2863.31     2740.84     63.12 o 
   5  -3   9     4604.69     4071.79    586.46 o 
   6  -3   9     1282.75     1319.21     71.65 o 
   7  -3   9     3250.90     3844.47    220.72 o 
   8  -3   9     2550.77     2289.64    149.70 o 
   9  -3   9     1530.93     1264.94    255.45 o 
  10  -3   9      534.66      602.20    194.90 o 
  11  -3   9      228.19      393.08    211.02 o 
  -9  -2   9        2.21      130.47    320.75 o 
  -8  -2   9       17.85       94.63    197.32 o 
  -7  -2   9      279.53      405.60    121.55 o 
  -6  -2   9     1482.55     1815.38    127.44 o 
  -5  -2   9     2940.09     2681.68     94.71 o 
  -4  -2   9     4668.22     5081.25    137.36 o 
  -3  -2   9     8740.86     8939.06   1703.47 o 
  -2  -2   9     9919.64     9512.11    287.47 o 
  -1  -2   9     7311.64     7263.54    547.23 o 
   0  -2   9     5452.16     5590.30    412.53 o 
   1  -2   9      299.73      344.12     68.79 o 
   2  -2   9       12.71       79.87    119.12 o 
   3  -2   9       49.93      181.77     99.12 o 
   4  -2   9      888.37      680.83     98.37 o 
   5  -2   9     1517.31     1667.48    132.20 o 
   6  -2   9     5967.23     5215.79    637.07 o 
   7  -2   9     3752.99     4240.70    152.11 o 
   8  -2   9     1954.38     2241.32     71.95 o 
   9  -2   9     1393.48     1400.71    129.77 o 
  10  -2   9      800.26      908.52    357.38 o 
  11  -2   9      311.09      394.98     93.18 o 
  -9  -1   9        4.84      276.00     67.72 o 
  -8  -1   9       16.01      276.29     76.17 o 
  -7  -1   9       57.54      238.72     87.53 o 
  -6  -1   9      902.66      785.48    123.41 o 
  -5  -1   9     1732.28     1766.48    123.75 o 
  -4  -1   9     4201.76     3477.96    102.42 o 
  -3  -1   9     3392.23     3339.94    362.90 o 
  -2  -1   9     6884.24     7692.16    291.17 o 
  -1  -1   9     3547.72     3739.93    219.33 o 
   0  -1   9     2396.96     2809.54    197.53 o 
   1  -1   9     6347.33     7138.78    680.01 o 
   2  -1   9     2583.91     2585.35    102.33 o 
   3  -1   9      364.90      375.99     91.29 o 
   4  -1   9      654.36      724.22    135.42 o 
   5  -1   9     4709.73     4551.84    234.67 o 
   6  -1   9     2838.07     2780.46    443.65 o 
   7  -1   9     3912.42     3856.58    270.57 o 
   8  -1   9     2381.82     2427.54    176.95 o 
   9  -1   9     1506.57     1571.78     93.08 o 
  10  -1   9     1422.69     1155.30    237.62 o 
  11  -1   9      741.82      690.11    233.86 o 
  -9   0   9      244.97      173.47     97.48 o 
  -8   0   9      240.88      562.45     91.41 o 
  -7   0   9       18.56      306.36    119.99 o 
  -6   0   9      404.46      714.59    127.37 o 
  -5   0   9     1325.71     1537.29    126.30 o 
  -4   0   9     1443.85     1328.07    134.58 o 
  -3   0   9     2218.94     2513.67     97.27 o 
  -2   0   9     1273.32     1312.18    211.18 o 
  -1   0   9     8741.56     8159.36    621.86 o 
   0   0   9    19518.63    23209.14    140.81 o 
   1   0   9    13312.71    16071.45    320.40 o 
   2   0   9     1423.14     1417.37    152.56 o 
   3   0   9      401.13      420.68     74.61 o 
   4   0   9     2149.52     2346.44    245.52 o 
   5   0   9     1168.21      982.54    140.18 o 
   6   0   9      834.62      909.05     67.72 o 
   7   0   9      905.67      921.42     62.61 o 
   8   0   9     2969.31     3448.24     73.31 o 
   9   0   9     2178.29     2505.82     73.28 o 
  10   0   9     2135.16     1661.95    366.32 o 
  11   0   9      928.77      825.02    229.61 o 
  12   0   9      436.22      385.92     72.27 o 
  -9   1   9      244.88      150.70     79.69 o 
  -8   1   9       19.35      447.42    225.00 o 
  -7   1   9       39.62       22.29     89.18 o 
  -6   1   9      563.12      372.17     88.58 o 
  -5   1   9      362.32      332.01     88.67 o 
  -4   1   9     1196.73     1002.13     94.24 o 
  -3   1   9     1738.09     1847.28    104.40 o 
  -2   1   9     6466.14     7482.64    109.88 o 
  -1   1   9    12739.28    12212.25    303.80 o 
   0   1   9    10939.00    10005.92    929.65 o 
   1   1   9     4623.15     4975.64    352.23 o 
   2   1   9     3834.25     3431.61    500.02 o 
   3   1   9      625.58      672.18     65.13 o 
   4   1   9      878.70      914.72     88.95 o 
   5   1   9        6.85      -11.92    101.69 o 
   6   1   9      391.97      389.58     62.68 o 
   7   1   9     1059.47     1217.36     82.41 o 
   8   1   9     3683.49     3625.18    386.18 o 
   9   1   9     2316.76     2172.43    100.76 o 
  10   1   9     1381.73     1470.72    226.74 o 
  11   1   9      582.15      471.03    127.77 o 
  12   1   9      351.05      620.56    342.94 o 
  -9   2   9      252.31       81.81    222.96 o 
  -8   2   9      279.37      203.63    142.83 o 
  -7   2   9      129.18      -58.27    128.59 o 
  -6   2   9       38.19      227.84     96.43 o 
  -5   2   9      680.86      670.44     80.58 o 
  -4   2   9      378.92      145.12     89.13 o 
  -3   2   9     4317.23     5449.94    147.73 o 
  -2   2   9     8285.26     9179.38    352.40 o 
  -1   2   9    10073.74    11634.10    116.74 o 
   0   2   9     7836.26     9363.57    218.76 o 
   1   2   9     9608.71    10908.87    118.81 o 
   2   2   9     2229.32     2009.08     80.45 o 
   3   2   9     2630.48     1733.99     99.03 o 
   4   2   9     1733.11     1546.97    300.22 o 
   5   2   9      245.88      332.99     73.08 o 
   6   2   9     1356.51     1075.63    124.49 o 
   7   2   9      736.33      828.23    386.37 o 
   8   2   9     1723.62     1522.55    203.66 o 
   9   2   9     1552.85     1460.30    265.75 o 
  10   2   9     1444.61     1121.88    127.24 o 
  11   2   9      872.25      713.95    150.42 o 
  12   2   9      664.62      241.17     75.10 o 
  -9   3   9      284.92      -65.53     72.40 o 
  -8   3   9      408.81      193.08    330.71 o 
  -7   3   9      584.93      428.53    141.72 o 
  -6   3   9      125.01      343.87    106.63 o 
  -5   3   9       10.40      -65.05    154.96 o 
  -4   3   9      830.96      800.71     92.83 o 
  -3   3   9     2049.94     2470.25     96.79 o 
  -2   3   9     3693.44     4553.49    111.11 o 
  -1   3   9     7850.24     8781.55    304.71 o 
   0   3   9    11026.88    12654.33    119.27 o 
   1   3   9     7535.22     6620.71    137.90 o 
   2   3   9     6615.83     6698.98    565.02 o 
   3   3   9     3372.67     3012.63     68.32 o 
   4   3   9     1779.31     1628.13    384.79 o 
   5   3   9      483.49      474.42     61.78 o 
   6   3   9       71.48      143.60     68.95 o 
   7   3   9       14.81      -76.06     81.68 o 
   8   3   9      553.22      435.00     57.06 o 
   9   3   9     1310.57     1560.15    454.11 o 
  10   3   9     1220.43     1175.32     74.88 o 
  11   3   9      862.66      899.13    289.03 o 
  -8   4   9      465.89      321.50    200.06 o 
  -7   4   9      448.28      603.98    157.13 o 
  -6   4   9      458.71      747.43    186.37 o 
  -5   4   9        5.43       11.33    142.99 o 
  -4   4   9      167.97      181.19     90.23 o 
  -3   4   9       23.17        9.35     93.51 o 
  -2   4   9     1309.80     1397.81    100.78 o 
  -1   4   9     6088.96     6022.09    814.66 o 
   0   4   9     7197.40     8067.68    114.36 o 
   1   4   9     7416.46     7111.32    910.97 o 
   2   4   9     3935.40     4680.35    259.77 o 
   3   4   9     5381.10     5957.21     99.11 o 
   4   4   9     3423.60     3455.24    590.34 o 
   5   4   9     8304.57     9171.54    346.56 o 
   6   4   9     1431.01     1134.65    176.90 o 
   7   4   9       42.81       40.57     79.18 o 
   8   4   9      409.86      397.66    184.64 o 
   9   4   9     1069.63     1292.48    123.01 o 
  10   4   9      824.62     1212.09     85.77 o 
  11   4   9      591.42      235.54    156.57 o 
  -8   5   9      359.80      191.80    150.18 o 
  -7   5   9      583.55      778.50    109.98 o 
  -6   5   9      619.25      859.75    234.23 o 
  -5   5   9      607.54      749.31    104.92 o 
  -4   5   9      175.62      154.15     91.29 o 
  -3   5   9      263.86      502.38    103.56 o 
  -2   5   9     1939.81     1432.09    201.52 o 
  -1   5   9     3359.48     2858.36    168.49 o 
   0   5   9     3761.00     4651.93    139.71 o 
   1   5   9     4920.45     4937.61    638.76 o 
   2   5   9     6468.59     6221.65    758.12 o 
   3   5   9     5948.85     6424.12    101.12 o 
   4   5   9     5604.79     3923.11    310.14 o 
   5   5   9     1825.75     1727.35    387.44 o 
   6   5   9       89.71      314.35    143.33 o 
   7   5   9       42.67      -79.75     79.75 o 
   8   5   9       15.14      151.45     55.06 o 
   9   5   9      345.56      516.50    101.38 o 
  10   5   9      304.12      500.32     70.84 o 
  11   5   9      454.50      677.12    314.09 o 
  -7   6   9      831.36      768.80    204.32 o 
  -6   6   9     1146.60     1392.92    366.11 o 
  -5   6   9      183.75      424.02    265.20 o 
  -4   6   9       27.83      -28.29    131.74 o 
  -3   6   9        5.99      305.76    162.94 o 
  -2   6   9      164.25      192.45     94.46 o 
  -1   6   9     1167.07     1302.98     98.13 o 
   0   6   9     2244.87     2424.13     98.93 o 
   1   6   9     4724.55     3605.35    114.49 o 
   2   6   9     5851.59     5055.49   1264.01 o 
   3   6   9     9025.75    10171.72    106.02 o 
   4   6   9     2823.84     3099.04    109.43 o 
   5   6   9     1838.66     2176.96    127.87 o 
   6   6   9     1100.37      850.35    131.06 o 
   7   6   9       27.81       97.24    142.60 o 
   8   6   9       85.82      189.80     83.61 o 
   9   6   9       77.59      184.45    192.34 o 
  10   6   9      232.77      578.49     72.27 o 
  11   6   9      341.57       98.32    126.26 o 
  -7   7   9      702.32      479.50     96.76 o 
  -6   7   9      442.04      368.53    287.19 o 
  -5   7   9      284.46      368.33    130.71 o 
  -4   7   9      129.15      329.45    137.40 o 
  -3   7   9      258.53      540.03    130.52 o 
  -2   7   9      302.98      243.35     97.16 o 
  -1   7   9      342.16      291.60    161.93 o 
   0   7   9     2298.36     2630.31     96.39 o 
   1   7   9     3444.92     2681.88    281.67 o 
   2   7   9     3837.55     4414.48     97.11 o 
   3   7   9     3355.35     3697.13    112.85 o 
   4   7   9     4226.19     3731.59    186.56 o 
   5   7   9     2251.25     2282.18    190.89 o 
   6   7   9     1430.63     1437.91    347.40 o 
   7   7   9     1000.11     1383.62    151.99 o 
   8   7   9      425.32      284.40    116.93 o 
   9   7   9        4.73      129.54    259.54 o 
  10   7   9      165.03       38.34     75.60 o 
  -6   8   9      870.01      760.08    261.22 o 
  -5   8   9      772.53      913.07    134.48 o 
  -4   8   9      995.10     1050.32     97.13 o 
  -3   8   9      900.62     1129.40     97.73 o 
  -2   8   9      146.50      178.72     97.45 o 
  -1   8   9        1.85      141.58     94.70 o 
   0   8   9      539.80      612.54    113.54 o 
   1   8   9     2519.87     2841.12     96.89 o 
   2   8   9     2649.94     2528.12    485.60 o 
   3   8   9     2829.36     2933.89    171.81 o 
   4   8   9     4529.99     5145.43     97.65 o 
   5   8   9     4448.58     4726.94    124.62 o 
   6   8   9     2951.61     2752.58    422.39 o 
   7   8   9      753.77      741.46     83.18 o 
   8   8   9      608.98      705.44     71.61 o 
   9   8   9      116.96      -94.23     94.23 o 
  10   8   9        0.20      -94.03     94.03 o 
  -5   9   9      763.67      580.00    195.51 o 
  -4   9   9      635.65      584.07    103.44 o 
  -3   9   9      571.34      478.15    143.46 o 
  -2   9   9      381.13      427.81     98.20 o 
  -1   9   9       34.39      101.88    197.24 o 
   0   9   9      200.43      143.09     92.95 o 
   1   9   9      280.33      339.18    182.09 o 
   2   9   9     1373.01     1495.94     76.38 o 
   3   9   9     1638.08     1731.75     92.13 o 
   4   9   9     2986.56     2797.13     92.65 o 
   5   9   9     3047.18     2904.44    143.74 o 
   6   9   9     2402.21     2339.96    349.35 o 
   7   9   9     1147.91     1301.44    139.78 o 
   8   9   9      574.91      734.94    145.42 o 
   9   9   9      201.12      301.59     77.87 o 
  -4  10   9      763.52      718.54    109.00 o 
  -3  10   9     1125.33     1011.65    152.12 o 
  -2  10   9      863.73      875.49    103.09 o 
  -1  10   9      278.43      254.97    104.27 o 
   0  10   9        3.59       84.54     96.36 o 
   1  10   9      151.25      175.10    188.31 o 
   2  10   9      775.84      626.63     94.76 o 
   3  10   9      913.99      858.01    210.38 o 
   4  10   9     1010.72     1156.69    193.87 o 
   5  10   9     1529.61     1200.50     66.81 o 
   6  10   9     1701.33     1695.15    133.61 o 
   7  10   9     1073.66     1262.07     92.35 o 
   8  10   9      632.54      745.30    147.99 o 
  -2  11   9      890.83      676.49    148.97 o 
  -1  11   9      193.76      302.53    113.88 o 
   0  11   9       20.81       65.83    102.84 o 
   1  11   9       11.07       94.08     99.07 o 
   2  11   9      106.93      130.73    135.98 o 
   3  11   9      277.07      181.00    235.11 o 
   4  11   9      844.88      792.75     97.98 o 
   5  11   9     1571.12     1614.60    137.60 o 
   6  11   9     1396.08     1358.79    165.43 o 
   7  11   9      925.15      581.46     82.20 o 
   0  12   9      122.20       69.95    106.55 o 
   1  12   9      104.57       73.19    113.12 o 
   2  12   9       10.63      137.90    149.88 o 
   3  12   9      133.61      181.25    101.61 o 
   4  12   9      428.46      341.64    105.79 o 
   0 -12  10      212.51      312.97     99.02 o 
   1 -12  10        3.65      142.32    101.16 o 
  -3 -11  10     1229.77     1252.18     86.61 o 
  -2 -11  10      930.38      936.01     89.86 o 
  -1 -11  10      431.70      383.58    114.38 o 
   0 -11  10      382.95      416.11     94.58 o 
   1 -11  10       30.92      126.95    133.17 o 
   2 -11  10       66.18       80.19     93.30 o 
   3 -11  10      250.95      132.13    140.69 o 
   4 -11  10      362.39      385.18    142.89 o 
  -5 -10  10     1191.55      953.01    251.54 o 
  -4 -10  10     1638.54     1572.79     85.05 o 
  -3 -10  10     1377.22     1286.08    157.79 o 
  -2 -10  10     1598.01     1743.99    230.81 o 
  -1 -10  10      877.11     1007.83     68.12 o 
   0 -10  10      673.68      711.37     88.93 o 
   1 -10  10      630.10      549.58     91.29 o 
   2 -10  10      101.99     -130.46    130.46 o 
   3 -10  10       75.44      106.11     91.19 o 
   4 -10  10      537.09      612.88     97.80 o 
   5 -10  10      872.10      790.58    145.28 o 
   6 -10  10     1020.75      762.74    104.90 o 
  -6  -9  10      280.78      579.37    100.51 o 
  -5  -9  10      619.81      603.87     80.45 o 
  -4  -9  10      947.50      908.18    141.11 o 
  -3  -9  10     1230.18     1496.55     81.08 o 
  -2  -9  10     1561.40     1378.98    142.80 o 
  -1  -9  10     1444.94     1491.56     74.62 o 
   0  -9  10     1797.49     1836.32    116.46 o 
   1  -9  10     1312.32     1350.25     71.58 o 
   2  -9  10      110.10      840.01    130.86 o 
   3  -9  10       22.66      -74.58     93.16 o 
   4  -9  10      340.40      423.39     90.33 o 
   5  -9  10      501.75      218.90     92.81 o 
   6  -9  10      846.25     1202.87    144.94 o 
   7  -9  10      872.87      725.92    149.91 o 
  -7  -8  10        0.66        2.40    260.01 o 
  -6  -8  10       45.21       66.74    268.63 o 
  -5  -8  10      190.34      349.39     82.25 o 
  -4  -8  10      820.76      921.63     78.62 o 
  -3  -8  10     1406.20     1339.90    124.24 o 
  -2  -8  10     3535.69     3643.14    432.82 o 
  -1  -8  10     4588.62     4217.57    135.42 o 
   0  -8  10     2230.19     2366.23    393.01 o 
   1  -8  10     1287.08     1273.60    345.82 o 
   2  -8  10      497.23      699.58     97.53 o 
   3  -8  10       32.99      196.66    101.80 o 
   4  -8  10        2.28      -38.39     93.16 o 
   5  -8  10       54.15      133.09    106.76 o 
   6  -8  10      511.59      734.57    171.31 o 
   7  -8  10     1078.06     1160.55    227.84 o 
   8  -8  10     1289.20     1181.68    203.30 o 
  -7  -7  10       10.73       19.84    186.89 o 
  -6  -7  10        2.32      -92.37    145.50 o 
  -5  -7  10      344.43      475.23     91.26 o 
  -4  -7  10     1347.84     1383.81    262.28 o 
  -3  -7  10     2439.26     2494.74    193.91 o 
  -2  -7  10     2591.44     2481.55    332.07 o 
  -1  -7  10     3314.04     3552.50    453.17 o 
   0  -7  10     3004.02     2879.81     92.02 o 
   1  -7  10     4589.96     4373.72    751.38 o 
   2  -7  10     1890.63     1939.24     73.22 o 
   3  -7  10     1253.67     1188.22     89.30 o 
   4  -7  10       45.64       50.24     52.12 o 
   5  -7  10       49.16       73.28     58.48 o 
   6  -7  10      471.04      436.73     89.00 o 
   7  -7  10      698.33      836.69    104.06 o 
   8  -7  10      881.53     1063.75    187.06 o 
   9  -7  10      777.94      711.64    104.59 o 
  -8  -6  10       95.10      289.10     78.73 o 
  -7  -6  10       13.61      350.25     80.20 o 
  -6  -6  10       39.03      -63.63     89.44 o 
  -5  -6  10      181.85      -67.05    171.35 o 
  -4  -6  10      864.78      988.98    131.60 o 
  -3  -6  10     1771.96     2037.99    136.89 o 
  -2  -6  10     1972.46     2294.73    222.01 o 
  -1  -6  10     4396.91     4116.25    563.71 o 
   0  -6  10     6558.52     6043.75    173.50 o 
   1  -6  10     5935.36     5601.68    175.69 o 
   2  -6  10     4166.96     3963.85    313.69 o 
   3  -6  10      600.78      817.40     59.38 o 
   4  -6  10      115.81      133.85     66.27 o 
   5  -6  10        1.32       31.12     59.64 o 
   6  -6  10       54.40      -70.45     70.45 o 
   7  -6  10       93.34       33.16     73.30 o 
   8  -6  10      833.14      867.36    138.34 o 
   9  -6  10     1119.91      995.21    192.50 o 
  10  -6  10     1096.13      986.54    308.30 o 
  -8  -5  10      314.95      176.96    250.26 o 
  -7  -5  10       95.79       89.12     64.42 o 
  -6  -5  10       91.21       61.06    203.45 o 
  -5  -5  10       17.56      -44.93     90.14 o 
  -4  -5  10       58.13       15.37    126.62 o 
  -3  -5  10      990.03     1370.82    129.72 o 
  -2  -5  10     2473.42     2242.29    102.35 o 
  -1  -5  10     5623.12     5955.36    228.76 o 
   0  -5  10     5398.60     5693.05    391.93 o 
   1  -5  10     7793.55     7779.49    390.06 o 
   2  -5  10     3351.64     3463.20    210.34 o 
   3  -5  10     1211.49     1165.49    106.34 o 
   4  -5  10      185.63      275.94     94.84 o 
   5  -5  10     1129.41     1251.18    205.71 o 
   6  -5  10      245.17      376.02     87.68 o 
   7  -5  10      176.43      125.49     69.40 o 
   8  -5  10      695.53      544.42    125.31 o 
   9  -5  10      962.13      848.22    328.19 o 
  10  -5  10      967.92      656.82     73.57 o 
  -9  -4  10      348.86      750.80    311.30 o 
  -8  -4  10      316.76      382.28     79.37 o 
  -7  -4  10      307.25      337.56    228.86 o 
  -6  -4  10      473.25      297.40    129.54 o 
  -5  -4  10      578.11      661.38     92.14 o 
  -4  -4  10       70.29      -48.12    128.83 o 
  -3  -4  10      603.72      779.04    130.59 o 
  -2  -4  10     2050.78     1956.77    101.90 o 
  -1  -4  10     3899.28     4107.88    104.98 o 
   0  -4  10     5078.39     5755.21    488.86 o 
   1  -4  10     4951.96     5544.48    431.22 o 
   2  -4  10     8871.07     9094.56    686.97 o 
   3  -4  10     8891.40     8777.51    509.13 o 
   4  -4  10     8153.46     8865.11    497.77 o 
   5  -4  10     2433.53     2323.03    241.76 o 
   6  -4  10       40.80        2.49     68.86 o 
   7  -4  10       19.70      235.06     60.79 o 
   8  -4  10      329.89      339.62     62.23 o 
   9  -4  10      656.83      751.30    148.49 o 
  10  -4  10      472.75      395.72    169.77 o 
  -9  -3  10      296.28      168.30    251.58 o 
  -8  -3  10      715.88      650.49    312.47 o 
  -7  -3  10      705.81      440.46     93.00 o 
  -6  -3  10     1180.74     1229.50    125.63 o 
  -5  -3  10      128.45      257.81    125.95 o 
  -4  -3  10        1.37       -6.28     88.25 o 
  -3  -3  10      237.18      428.17     91.67 o 
  -2  -3  10     1378.70     1577.38    127.61 o 
  -1  -3  10     2128.36     2332.79     75.89 o 
   0  -3  10     4660.54     4909.36    271.03 o 
   1  -3  10     7843.12     8035.95    499.53 o 
   2  -3  10     8475.01     8703.43    677.07 o 
   3  -3  10     7496.40     7174.87    350.98 o 
   4  -3  10      777.50      910.19    160.47 o 
   5  -3  10     2070.41     2216.55    159.50 o 
   6  -3  10     1708.02     1518.86    219.05 o 
   7  -3  10        5.14       63.64     59.91 o 
   8  -3  10        6.77       40.65    131.74 o 
   9  -3  10      285.61      408.23     71.43 o 
  10  -3  10      598.28      540.95    157.58 o 
  11  -3  10      528.73      751.46    289.85 o 
  -9  -2  10      493.10      431.17     83.39 o 
  -8  -2  10      879.72     1042.69    614.64 o 
  -7  -2  10      750.28      482.26    124.94 o 
  -6  -2  10      666.80      546.70    123.06 o 
  -5  -2  10      954.75     1252.98    123.08 o 
  -4  -2  10      236.44      167.37     90.74 o 
  -3  -2  10        1.91       49.75     79.66 o 
  -2  -2  10      216.13      326.89     62.85 o 
  -1  -2  10     2625.59     2720.24    211.54 o 
   0  -2  10     5591.75     6896.48    289.61 o 
   1  -2  10     6071.80     6364.78    419.11 o 
   2  -2  10     7028.89     7912.20    588.98 o 
   3  -2  10     3213.86     2905.81    235.55 o 
   4  -2  10     4639.24     4799.58    186.11 o 
   5  -2  10     3403.38     3456.03    296.39 o 
   6  -2  10     2820.70     2893.40     66.99 o 
   7  -2  10      201.49      283.98     80.22 o 
   8  -2  10       26.32       46.44     67.14 o 
   9  -2  10      432.77      517.47     75.93 o 
  10  -2  10      310.71      327.74    159.88 o 
  11  -2  10      543.98      465.57    199.52 o 
  -9  -1  10      419.25      527.71    318.68 o 
  -8  -1  10      559.73      288.42    156.67 o 
  -7  -1  10      406.03      429.19     89.81 o 
  -6  -1  10     1230.17     1028.08     90.48 o 
  -5  -1  10     1727.61     1612.68     89.81 o 
  -4  -1  10     1163.60     1419.52    127.10 o 
  -3  -1  10      142.27      200.28    147.30 o 
  -2  -1  10     1025.61      926.07    166.23 o 
  -1  -1  10      952.72     1201.42     80.98 o 
   0  -1  10     1912.18     1543.55     64.59 o 
   1  -1  10     3312.53     3351.70    207.09 o 
   2  -1  10     4496.94     5001.77    274.51 o 
   3  -1  10    13093.81    14012.53    878.33 o 
   4  -1  10     7913.24     7261.76    472.81 o 
   5  -1  10     5141.39     4642.09    147.48 o 
   6  -1  10     7030.74     7439.19    469.97 o 
   7  -1  10      750.73      740.15     60.47 o 
   8  -1  10      112.00      121.82     47.79 o 
   9  -1  10       21.47       84.52    100.84 o 
  10  -1  10       41.52       71.47     96.57 o 
  11  -1  10      154.63      292.72    224.74 o 
  -9   0  10      191.32      377.38    606.77 o 
  -8   0  10      805.72      699.24    583.12 o 
  -7   0  10     1597.17     1395.03     96.45 o 
  -6   0  10     1540.59     1292.62     93.70 o 
  -5   0  10     3001.38     2346.79     94.50 o 
  -4   0  10     1703.22     1608.47    253.00 o 
  -3   0  10      428.54      375.53     84.29 o 
  -2   0  10      602.67      710.82     98.35 o 
  -1   0  10       10.08      -29.62    135.59 o 
   0   0  10      969.89     1175.87     81.24 o 
   1   0  10     3666.04     4570.92    104.84 o 
   2   0  10    10186.86    11159.25    854.50 o 
   3   0  10    11940.37    10387.05   1028.28 o 
   4   0  10    10868.16    11395.77    901.68 o 
   5   0  10     2566.01     2449.56    202.49 o 
   6   0  10     5188.90     5571.45    253.65 o 
   7   0  10     3425.69     3650.91    220.32 o 
   8   0  10     1424.67     1674.33    138.69 o 
   9   0  10      300.18      547.85     62.34 o 
  10   0  10        5.46      189.83     94.78 o 
  11   0  10      166.73      372.57    163.06 o 
  -9   1  10      278.05     -145.10    186.30 o 
  -8   1  10      611.81      852.89    141.12 o 
  -7   1  10      928.88      974.09     95.38 o 
  -6   1  10     1164.92     1507.04    131.19 o 
  -5   1  10     1413.72     1912.90    131.13 o 
  -4   1  10     1770.03     1586.59     92.29 o 
  -3   1  10     2464.92     2380.35    130.29 o 
  -2   1  10      447.02      783.46     96.15 o 
  -1   1  10      554.49      504.33     77.65 o 
   0   1  10       27.04      201.01     86.07 o 
   1   1  10     3179.80     3725.17    105.67 o 
   2   1  10     7451.09     7940.61    209.43 o 
   3   1  10     3391.72     3494.05    227.78 o 
   4   1  10     6137.86     5782.72    422.12 o 
   5   1  10     3447.73     3354.06    263.66 o 
   6   1  10     5518.95     6141.82    234.58 o 
   7   1  10     3179.50     2952.67    349.48 o 
   8   1  10     1255.74     1359.39    132.39 o 
   9   1  10      235.36      298.98    110.26 o 
  10   1  10        8.07       77.67    152.00 o 
  11   1  10        2.75      238.35    131.04 o 
  -9   2  10      185.11     -137.77    137.77 o 
  -8   2  10      432.10      570.32    100.39 o 
  -7   2  10      992.19      874.49    134.14 o 
  -6   2  10      896.35      923.79     90.95 o 
  -5   2  10     2187.53     1702.09    122.98 o 
  -4   2  10     3958.12     3371.05    105.50 o 
  -3   2  10     3441.11     2720.93    137.16 o 
  -2   2  10     3141.50     3374.41    206.68 o 
  -1   2  10      359.92      402.94     68.12 o 
   0   2  10      256.42      185.29    155.54 o 
   1   2  10      574.68      608.39     97.70 o 
   2   2  10     1514.92     1631.83    171.64 o 
   3   2  10     1690.33     1848.58    264.00 o 
   4   2  10     4130.92     4143.92     98.50 o 
   5   2  10     4227.06     3731.43   1031.84 o 
   6   2  10     5653.77     5190.18    958.06 o 
   7   2  10     3609.20     4155.28     86.93 o 
   8   2  10      679.51      780.87     58.77 o 
   9   2  10      402.77      397.05     53.07 o 
  10   2  10      144.35      261.27    149.69 o 
  11   2  10        6.09      -84.75     84.75 o 
  -8   3  10      119.44      102.98     99.50 o 
  -7   3  10      395.85      638.65    133.93 o 
  -6   3  10     1441.75     1769.63    450.36 o 
  -5   3  10     3371.95     3473.96    215.50 o 
  -4   3  10     3375.51     3359.33    952.16 o 
  -3   3  10     2957.86     3010.92     99.44 o 
  -2   3  10     1116.13     1292.67    298.50 o 
  -1   3  10     1461.08     1280.23    206.82 o 
   0   3  10      162.45      221.82     92.00 o 
   1   3  10       97.86      157.75    106.91 o 
   2   3  10     1115.37     1224.89    107.25 o 
   3   3  10     2889.97     2052.41     73.91 o 
   4   3  10     4196.41     4772.22    137.97 o 
   5   3  10     2878.13     2720.95    368.63 o 
   6   3  10     4522.00     4864.85    190.45 o 
   7   3  10     4766.47     5352.12    193.70 o 
   8   3  10     1053.95     1019.68     58.98 o 
   9   3  10      792.65      831.13    227.57 o 
  10   3  10      308.05      464.79     63.58 o 
  11   3  10       99.25      296.22    113.51 o 
  -8   4  10       66.58       74.65     80.94 o 
  -7   4  10      356.12      233.00    114.78 o 
  -6   4  10      460.38      370.19     94.32 o 
  -5   4  10      874.75      914.64    192.13 o 
  -4   4  10     2938.55     3672.40    138.77 o 
  -3   4  10     3174.65     2866.42    712.14 o 
  -2   4  10     2641.06     2928.99    167.55 o 
  -1   4  10     2359.91     2481.89    383.89 o 
   0   4  10     1593.48     1763.96    101.59 o 
   1   4  10      377.06      454.34    171.70 o 
   2   4  10      239.25      308.59     73.26 o 
   3   4  10      708.35      846.25     88.92 o 
   4   4  10     1913.15     1951.42    538.92 o 
   5   4  10     7142.90     6671.82   1038.41 o 
   6   4  10     6245.57     5572.39   1568.18 o 
   7   4  10     7090.53     7971.10    211.38 o 
   8   4  10     2769.85     3358.29    303.84 o 
   9   4  10     1023.34     1029.94    191.12 o 
  10   4  10      604.37      825.85     86.92 o 
  11   4  10      154.11      131.61     58.30 o 
  -7   5  10       87.89      357.10    332.91 o 
  -6   5  10      424.53      424.45     82.30 o 
  -5   5  10     1453.75     1294.81    111.17 o 
  -4   5  10     2419.29     2083.06    103.43 o 
  -3   5  10     4297.46     4239.72    631.38 o 
  -2   5  10     3152.44     2449.46    167.14 o 
  -1   5  10     2800.25     2971.67    115.83 o 
   0   5  10      641.17      645.78     71.50 o 
   1   5  10      453.75      648.93    239.34 o 
   2   5  10      896.76     1013.88    154.70 o 
   3   5  10      292.99      534.16     88.30 o 
   4   5  10     1541.59     1105.46    292.54 o 
   5   5  10      733.57      857.56    382.25 o 
   6   5  10     2293.92     2452.96     85.42 o 
   7   5  10     5312.96     6061.90     94.03 o 
   8   5  10     2151.13     2116.94    224.59 o 
   9   5  10      904.34      993.89     91.29 o 
  10   5  10      628.54     1233.28    339.99 o 
  11   5  10      412.52      267.72    223.91 o 
  -7   6  10       71.73      188.69    106.09 o 
  -6   6  10      421.59      395.91    102.14 o 
  -5   6  10     1191.35     1369.22     98.38 o 
  -4   6  10     3011.17     1989.16    103.83 o 
  -3   6  10     3046.05     2704.84    706.94 o 
  -2   6  10     2788.56     2592.93    284.02 o 
  -1   6  10     2906.38     3386.38    101.01 o 
   0   6  10     2739.94     2568.09    764.86 o 
   1   6  10     1911.09     2350.62     97.31 o 
   2   6  10     2052.17     2282.32    113.86 o 
   3   6  10      250.76      222.91     71.88 o 
   4   6  10       44.61      215.08     69.45 o 
   5   6  10     2301.56     2114.35    297.23 o 
   6   6  10     1266.76     1235.67    234.62 o 
   7   6  10     1548.08     1411.67    281.87 o 
   8   6  10     1349.39     1415.77    179.92 o 
   9   6  10      755.69     1083.71     86.44 o 
  10   6  10      938.86      683.56     74.44 o 
  11   6  10      650.55      156.81     98.04 o 
  -6   7  10      172.52      200.32    142.45 o 
  -5   7  10      548.34      612.10    206.87 o 
  -4   7  10      935.38     1043.78    140.45 o 
  -3   7  10     1823.25     1772.66    100.19 o 
  -2   7  10     1250.04     1071.97    298.81 o 
  -1   7  10     2516.34     3140.57    100.08 o 
   0   7  10     5279.16     4897.88    755.53 o 
   1   7  10     1798.51     1945.50     94.75 o 
   2   7  10     1176.83     1371.19     99.64 o 
   3   7  10      147.25      218.91     68.90 o 
   4   7  10      241.12      222.92    105.20 o 
   5   7  10      220.85      442.56     82.89 o 
   6   7  10      397.21      471.38     84.83 o 
   7   7  10     1095.73      982.12     79.78 o 
   8   7  10     1345.78     1049.01     74.14 o 
   9   7  10     1126.53      969.25     89.04 o 
  10   7  10      773.23      924.47     95.25 o 
  -5   8  10       64.25        7.34     97.25 o 
  -4   8  10      399.08      593.72    140.82 o 
  -3   8  10      940.09     1021.04     98.81 o 
  -2   8  10     2228.96     2084.07    505.89 o 
  -1   8  10     3128.21     2384.86    424.67 o 
   0   8  10     4598.02     4687.44    103.14 o 
   1   8  10     2391.86     2631.51    155.94 o 
   2   8  10      951.40     1104.48     94.33 o 
   3   8  10      265.19      535.79     88.00 o 
   4   8  10       49.05      167.37     60.31 o 
   5   8  10       24.60       65.80    132.29 o 
   6   8  10      194.94      167.25     69.06 o 
   7   8  10      841.73      998.57     89.53 o 
   8   8  10     1162.93      968.71    351.24 o 
   9   8  10      797.44     1136.45    225.33 o 
  -5   9  10       24.96      189.64    152.69 o 
  -4   9  10      199.76      213.82    101.43 o 
  -3   9  10      946.99     1218.70    147.29 o 
  -2   9  10     1693.16     1811.71    103.22 o 
  -1   9  10     1235.80     1076.17    100.14 o 
   0   9  10     2080.78     2301.76    100.12 o 
   1   9  10     2026.97     2186.25    257.83 o 
   2   9  10     2356.81     2712.22     98.86 o 
   3   9  10     1703.40     1615.59     93.53 o 
   4   9  10      376.29      315.81     94.34 o 
   5   9  10       26.73      153.86     80.39 o 
   6   9  10      167.71      130.81     74.02 o 
   7   9  10      611.19      522.15     76.56 o 
   8   9  10      658.75      757.04    161.12 o 
   9   9  10      488.35      676.80     95.59 o 
  -3  10  10      427.19      328.04    150.46 o 
  -2  10  10      911.92      835.25    295.68 o 
  -1  10  10     1449.82     1490.44    160.67 o 
   0  10  10     2550.09     2404.48    106.14 o 
   1  10  10     2481.68     2538.15    101.88 o 
   2  10  10     1714.57     1732.03    199.94 o 
   3  10  10     1833.05     1849.98    165.50 o 
   4  10  10      533.54      565.86     93.12 o 
   5  10  10       61.43      185.91    142.63 o 
   6  10  10       16.48      155.54    130.36 o 
   7  10  10      102.68      -79.16     79.16 o 
   8  10  10      317.58       52.47     98.25 o 
  -2  11  10      610.61      203.81    186.28 o 
  -1  11  10      904.93      704.45    136.24 o 
   0  11  10     1384.56     1232.70    106.28 o 
   1  11  10     1480.99     1371.49    106.20 o 
   2  11  10     1266.02     1347.90    103.84 o 
   3  11  10     1429.19     1241.66    131.90 o 
   4  11  10      814.87      868.36    136.83 o 
   5  11  10      364.49      264.46     96.47 o 
   6  11  10      191.11      146.32    107.46 o 
   2  12  10     1019.65      915.23    154.37 o 
   3  12  10     1780.71     1563.88    111.72 o 
  -2 -11  11      195.21      250.91     88.90 o 
  -1 -11  11      723.76      691.51     96.78 o 
   0 -11  11     1533.29     1512.93    118.63 o 
   1 -11  11     1227.42      876.63     99.07 o 
   2 -11  11      915.92      586.13     99.45 o 
   3 -11  11      855.52      657.98    147.08 o 
   4 -11  11     1157.20      724.65    103.02 o 
  -4 -10  11      104.25       52.40     82.29 o 
  -3 -10  11        2.44      181.75     84.06 o 
  -2 -10  11      297.27      392.71    107.00 o 
  -1 -10  11      467.63      538.79    116.70 o 
   0 -10  11      804.18      889.82    135.32 o 
   1 -10  11      860.80     1004.79     97.72 o 
   2 -10  11     1188.31     1188.18    135.15 o 
   3 -10  11     1879.31     1805.58    100.94 o 
   4 -10  11     2042.47     1852.27    142.73 o 
   5 -10  11      954.24      734.57    140.78 o 
   6 -10  11      271.84      264.77    104.20 o 
  -5  -9  11      373.63      279.99     84.33 o 
  -4  -9  11       56.73      111.34    131.30 o 
  -3  -9  11       36.05      164.64    112.38 o 
  -2  -9  11       19.79      119.11     64.65 o 
  -1  -9  11       43.72      109.00     73.90 o 
   0  -9  11      939.93      849.54     88.55 o 
   1  -9  11     1593.25     1624.71    212.82 o 
   2  -9  11     1956.40     1617.45    516.66 o 
   3  -9  11     2933.02     2713.74    103.09 o 
   4  -9  11     3006.49     3008.86    139.91 o 
   5  -9  11     1380.09     1377.19    140.45 o 
   6  -9  11      795.27      747.39    101.01 o 
  -6  -8  11      684.19      965.10    130.86 o 
  -5  -8  11      611.83      576.16     80.74 o 
  -4  -8  11      828.14      965.67     98.64 o 
  -3  -8  11     1146.28     1100.88    133.07 o 
  -2  -8  11      150.23       31.90     93.19 o 
  -1  -8  11      164.77      198.91     97.87 o 
   0  -8  11     1439.71     1208.44    132.87 o 
   1  -8  11     2614.40     2814.16    487.58 o 
   2  -8  11     1936.45     1833.58    257.52 o 
   3  -8  11     1416.69     1681.23     98.92 o 
   4  -8  11     3047.39     2819.54     79.18 o 
   5  -8  11     3090.09     2632.24    109.04 o 
   6  -8  11     2811.19     2636.95    114.33 o 
   7  -8  11     1314.14     1274.03     91.64 o 
   8  -8  11      456.62      411.17    208.53 o 
  -7  -7  11      504.23      158.81     80.44 o 
  -6  -7  11      553.07      856.74    198.47 o 
  -5  -7  11     1434.01     1382.16    580.10 o 
  -4  -7  11     1688.40     2043.69    142.19 o 
  -3  -7  11     1153.63     1136.20    101.48 o 
  -2  -7  11      357.69      355.28    114.69 o 
  -1  -7  11       30.45      -12.20     92.20 o 
   0  -7  11      305.56      370.22     90.36 o 
   1  -7  11      895.70      896.42    127.03 o 
   2  -7  11      479.76      503.43     65.92 o 
   3  -7  11      936.92     1021.72     67.90 o 
   4  -7  11     3363.94     3210.98    139.05 o 
   5  -7  11     3579.48     3452.44    197.85 o 
   6  -7  11     1623.58     1445.72     97.20 o 
   7  -7  11      961.39      879.04    332.16 o 
   8  -7  11      322.00      315.47    107.18 o 
   9  -7  11       93.23       96.77    139.85 o 
  -7  -6  11      476.27      619.61    161.54 o 
  -6  -6  11     1021.05      838.01    480.23 o 
  -5  -6  11     1693.35     1682.37    100.68 o 
  -4  -6  11     1717.10     1984.73    139.44 o 
  -3  -6  11     1620.69     1978.03    135.02 o 
  -2  -6  11      812.85     1070.81    137.97 o 
  -1  -6  11      150.70      136.32     91.97 o 
   0  -6  11       18.28       54.00     93.25 o 
   1  -6  11       55.66      104.17     56.47 o 
   2  -6  11      904.19      881.50     78.77 o 
   3  -6  11     1236.37     1266.94    206.48 o 
   4  -6  11     4605.32     4863.55    240.64 o 
   5  -6  11     2298.85     2391.98    231.68 o 
   6  -6  11     1612.07     1871.72    121.48 o 
   7  -6  11     1195.63     1121.79     64.56 o 
   8  -6  11      808.21      926.21     98.39 o 
   9  -6  11      522.89      420.20     83.15 o 
  -8  -5  11      137.22      -80.89     80.89 o 
  -7  -5  11      826.64      720.09    373.66 o 
  -6  -5  11     1046.97     1147.61    137.03 o 
  -5  -5  11      931.67     1254.99    134.08 o 
  -4  -5  11     1581.82     1310.79     97.39 o 
  -3  -5  11     2235.93     2419.96     99.47 o 
  -2  -5  11     2259.31     2758.75    143.06 o 
  -1  -5  11      785.32      731.07     76.78 o 
   0  -5  11      160.36      264.34     69.19 o 
   1  -5  11      426.38      685.56    128.90 o 
   2  -5  11     1500.45     1520.23    154.15 o 
   3  -5  11     1006.90     1073.57     74.90 o 
   4  -5  11     1193.97     1386.83     83.60 o 
   5  -5  11     5965.26     6087.09    277.98 o 
   6  -5  11     2328.69     2397.82    237.22 o 
   7  -5  11     2394.25     2681.97    173.07 o 
   8  -5  11     1413.95     1661.31    214.01 o 
   9  -5  11      779.16      487.07     69.09 o 
  10  -5  11      212.27      355.65    141.12 o 
  -8  -4  11       45.44      341.87    326.32 o 
  -7  -4  11      115.71      129.65    174.97 o 
  -6  -4  11      537.04      777.57    131.13 o 
  -5  -4  11     1460.04     1890.36    133.67 o 
  -4  -4  11     2602.38     2849.29    100.21 o 
  -3  -4  11     3974.46     3544.83    102.08 o 
  -2  -4  11     3375.04     3402.71     91.04 o 
  -1  -4  11     2427.31     2667.57    268.62 o 
   0  -4  11      564.60      602.69     84.09 o 
   1  -4  11      318.53      414.90    121.91 o 
   2  -4  11       60.68      139.08     67.13 o 
   3  -4  11      207.62      266.91     64.44 o 
   4  -4  11     6235.32     6014.85    503.61 o 
   5  -4  11     7952.75     7850.31    396.68 o 
   6  -4  11     4912.69     5378.91    234.94 o 
   7  -4  11     3035.45     3283.70    181.18 o 
   8  -4  11     1111.13     1126.47    114.81 o 
   9  -4  11      883.27      997.29     65.82 o 
  10  -4  11      441.84      384.34    134.32 o 
  -8  -3  11        2.43      261.31    149.90 o 
  -7  -3  11      163.99      399.27     91.70 o 
  -6  -3  11     1174.66     1107.23     95.11 o 
  -5  -3  11     1919.60     1698.00     95.24 o 
  -4  -3  11     3206.50     3622.43    137.03 o 
  -3  -3  11     2488.10     3020.95    320.67 o 
  -2  -3  11     3292.87     3438.13    361.24 o 
  -1  -3  11     2080.70     2250.75     83.46 o 
   0  -3  11     2283.28     2262.93    218.48 o 
   1  -3  11     2010.81     2073.57     87.94 o 
   2  -3  11      247.08      320.32    149.67 o 
   3  -3  11      104.89      320.26     66.16 o 
   4  -3  11       42.98      188.90     65.22 o 
   5  -3  11     7109.41     7836.72    352.60 o 
   6  -3  11     2717.01     2976.17    119.38 o 
   7  -3  11     2322.23     2010.47    201.24 o 
   8  -3  11     1420.35     1466.56    133.38 o 
   9  -3  11     1358.57     1557.74    110.48 o 
  10  -3  11      904.14     1290.50    278.05 o 
  11  -3  11      481.99      568.65    133.81 o 
  -8  -2  11       17.03      125.52     95.82 o 
  -7  -2  11      163.02      355.86     90.14 o 
  -6  -2  11      878.47      802.52     93.16 o 
  -5  -2  11     1828.65     1524.15     89.94 o 
  -4  -2  11     1766.04     2074.01    129.38 o 
  -3  -2  11     4488.72     4711.13    395.11 o 
  -2  -2  11     4550.79     5074.15    171.26 o 
  -1  -2  11     5192.62     5515.74    354.63 o 
   0  -2  11     4851.41     5153.43    189.41 o 
   1  -2  11     2669.97     2566.69    187.49 o 
   2  -2  11     1933.57     1882.30     81.08 o 
   3  -2  11      128.53      164.71     65.97 o 
   4  -2  11      223.58      321.86     63.63 o 
   5  -2  11      912.00     1065.55     74.45 o 
   6  -2  11     1927.65     2132.66     73.23 o 
   7  -2  11     1896.61     2165.06    117.95 o 
   8  -2  11     2371.09     2392.56    315.78 o 
   9  -2  11     1827.23     1806.94    175.65 o 
  10  -2  11     1132.86     1070.52    147.82 o 
  11  -2  11      712.59      491.65    174.87 o 
  -8  -1  11        2.98       41.55    326.03 o 
  -7  -1  11        6.11       94.04    127.79 o 
  -6  -1  11      115.30     -120.93    123.68 o 
  -5  -1  11      246.98      204.88     88.30 o 
  -4  -1  11     2202.11     2203.32     96.18 o 
  -3  -1  11     3041.77     3214.01    352.08 o 
  -2  -1  11     5074.49     5294.86    229.47 o 
  -1  -1  11     4529.41     4895.38    382.13 o 
   0  -1  11     4174.27     4611.46    284.54 o 
   1  -1  11     1143.30     1313.34     98.40 o 
   2  -1  11     2584.91     2920.48    234.44 o 
   3  -1  11     1000.35      987.56     86.66 o 
   4  -1  11     1049.20     1051.54    191.15 o 
   5  -1  11     2318.71     2590.43    112.38 o 
   6  -1  11     1042.09      951.35    142.46 o 
   7  -1  11     1583.36     1813.77    144.94 o 
   8  -1  11     2323.31     2079.05    261.63 o 
   9  -1  11     1402.19     1298.68    175.88 o 
  10  -1  11     1227.67     1147.08    103.96 o 
  11  -1  11      882.02      594.12    203.12 o 
  -8   0  11      140.15     -139.04    139.04 o 
  -7   0  11       94.90      183.48     88.37 o 
  -6   0  11        4.86       38.53     85.51 o 
  -5   0  11      398.36      405.50     87.25 o 
  -4   0  11      571.05      484.19    108.87 o 
  -3   0  11     4225.08     3832.21    281.49 o 
  -2   0  11     6737.26     7440.66    110.36 o 
  -1   0  11     3500.77     3133.12    681.76 o 
   0   0  11     3675.62     3826.47    175.33 o 
   1   0  11     3487.04     3340.79    283.41 o 
   2   0  11     3000.89     3562.60     99.15 o 
   3   0  11     1590.89     1885.64    223.12 o 
   4   0  11      141.55      283.89     87.10 o 
   5   0  11      352.47      578.36     96.20 o 
   6   0  11     2590.73     3012.76    216.63 o 
   7   0  11      297.24      361.25     82.38 o 
   8   0  11     1211.16     1069.34     62.73 o 
   9   0  11     2383.61     2232.48    205.93 o 
  10   0  11     1638.04     1657.52    127.40 o 
  11   0  11     1136.75     1119.44     97.13 o 
  -8   1  11      231.20      281.15    140.51 o 
  -7   1  11      133.45      348.10     89.93 o 
  -6   1  11       16.94       89.49    129.33 o 
  -5   1  11      114.23       24.88    124.94 o 
  -4   1  11      898.91      993.41     92.56 o 
  -3   1  11     1086.65     1247.45    237.70 o 
  -2   1  11     4012.65     4616.57    180.12 o 
  -1   1  11     3485.15     3532.96    325.70 o 
   0   1  11    10629.24    12042.20    115.71 o 
   1   1  11    10250.92    10520.39    824.85 o 
   2   1  11     6242.97     5521.10     80.12 o 
   3   1  11     2007.63     2212.28     94.68 o 
   4   1  11      788.11      789.15     73.84 o 
   5   1  11      143.43      325.70    126.10 o 
   6   1  11      560.07      577.98     59.67 o 
   7   1  11       71.47      144.60     65.79 o 
   8   1  11      470.40      678.37    118.21 o 
   9   1  11      982.67      882.05     63.43 o 
  10   1  11     1455.92     1582.73    232.43 o 
  11   1  11      999.69      847.97    286.23 o 
  -8   2  11      134.39      -46.81     99.48 o 
  -7   2  11       71.96      474.54    133.28 o 
  -6   2  11      111.39       68.30     92.32 o 
  -5   2  11       32.44       84.40     79.83 o 
  -4   2  11      123.69      251.57     64.40 o 
  -3   2  11      908.40     1048.16    141.99 o 
  -2   2  11     4424.57     5275.99    102.84 o 
  -1   2  11     6737.17     6335.32    599.56 o 
   0   2  11     7328.83     6593.19    203.36 o 
   1   2  11     8344.42     9347.44    112.21 o 
   2   2  11     5535.83     5615.72    415.08 o 
   3   2  11     4447.62     4388.70    329.12 o 
   4   2  11     1699.65     1653.72    109.83 o 
   5   2  11      730.07      763.58    135.27 o 
   6   2  11      252.57      574.41    272.52 o 
   7   2  11      112.63      162.96     79.79 o 
   8   2  11      297.29      503.26    104.31 o 
   9   2  11     1096.12     1259.92    208.63 o 
  10   2  11     1051.40     1149.70    224.13 o 
  11   2  11      734.98     1225.81    280.76 o 
  -8   3  11      390.37       57.85    146.28 o 
  -7   3  11      479.59      981.13    135.69 o 
  -6   3  11      204.14      249.67     85.97 o 
  -5   3  11      105.99       14.51    133.20 o 
  -4   3  11      125.08       47.87    172.09 o 
  -3   3  11      315.03      261.38     64.31 o 
  -2   3  11     2587.65     2268.10     95.51 o 
  -1   3  11     2056.30     2203.11    400.69 o 
   0   3  11     1919.58     2244.87    104.90 o 
   1   3  11     8101.84     7274.25    289.92 o 
   2   3  11     6987.36     6345.52   1449.60 o 
   3   3  11     5011.17     4661.00     74.94 o 
   4   3  11     3698.82     3920.46    222.34 o 
   5   3  11     1810.79     2380.15    194.74 o 
   6   3  11       15.54      516.76    355.07 o 
   7   3  11       69.23      142.02     57.07 o 
   8   3  11      150.61      128.61     65.98 o 
   9   3  11      253.47      487.09    166.84 o 
  10   3  11      741.64      889.06    152.65 o 
  11   3  11      643.32      578.23    123.06 o 
  -7   4  11      488.43      492.54     91.15 o 
  -6   4  11      703.64      661.17    290.04 o 
  -5   4  11      372.40      235.39    146.40 o 
  -4   4  11      107.94      131.34     91.19 o 
  -3   4  11       12.48     -115.60    115.60 o 
  -2   4  11      324.92      330.76     96.62 o 
  -1   4  11     1023.78      943.48     89.88 o 
   0   4  11     1268.29     1035.13    148.36 o 
   1   4  11     6945.62     6877.82   1111.89 o 
   2   4  11    10302.73    11566.08    110.51 o 
   3   4  11    13916.02    15030.33    366.18 o 
   4   4  11     5641.84     5389.56   1340.24 o 
   5   4  11     1482.86     1157.57     61.63 o 
   6   4  11      325.14      190.60    234.54 o 
   7   4  11      141.64      366.44     76.66 o 
   8   4  11       10.03     -128.41    243.61 o 
   9   4  11      229.33      192.05     83.10 o 
  10   4  11      609.76      598.68     61.13 o 
  11   4  11      675.19      606.70    147.91 o 
  -7   5  11      622.07      562.46    107.68 o 
  -6   5  11      434.82      519.64    111.23 o 
  -5   5  11      359.31      662.40    159.49 o 
  -4   5  11       75.82      162.30     93.91 o 
  -3   5  11       99.32      294.37     73.32 o 
  -2   5  11       45.93       -0.09     76.73 o 
  -1   5  11     2428.53     2411.28    296.53 o 
   0   5  11     1301.61     1321.70    237.00 o 
   1   5  11     3386.86     3919.75    100.13 o 
   2   5  11     4802.70     3463.54    454.15 o 
   3   5  11     2295.49     2286.20    334.76 o 
   4   5  11     3147.87     2721.61     67.20 o 
   5   5  11     3705.93     3509.84    353.60 o 
   6   5  11     1584.78     1276.53    424.90 o 
   7   5  11      941.56      919.03     68.45 o 
   8   5  11       69.23      245.10    236.21 o 
   9   5  11       24.88      214.87     83.92 o 
  10   5  11      388.10      741.63     75.19 o 
  11   5  11      318.38      291.74     77.63 o 
  -6   6  11      678.65      480.97    114.53 o 
  -5   6  11      609.56      484.80     98.80 o 
  -4   6  11      487.62      778.78    133.00 o 
  -3   6  11        9.19      -31.62    128.47 o 
  -2   6  11      100.01      -78.42     78.42 o 
  -1   6  11      746.00     1105.45     91.97 o 
   0   6  11      871.38      982.88     92.98 o 
   1   6  11     1697.30     1850.50    137.40 o 
   2   6  11     1971.17     1866.30    354.58 o 
   3   6  11     4248.02     4411.49    163.69 o 
   4   6  11     4936.49     5269.83     94.01 o 
   5   6  11     2116.60     2647.17    312.93 o 
   6   6  11      800.48     1026.77     86.84 o 
   7   6  11      459.89      734.77    182.70 o 
   8   6  11      394.19      424.99     85.43 o 
   9   6  11        9.46      261.30     89.34 o 
  10   6  11       59.39      217.36    135.88 o 
  -6   7  11      651.84      465.96    106.04 o 
  -5   7  11      711.35      742.79    130.31 o 
  -4   7  11      551.20      705.06    141.92 o 
  -3   7  11      124.41      225.28     77.71 o 
  -2   7  11       83.11      475.82    145.65 o 
  -1   7  11       13.83       57.66     97.30 o 
   0   7  11       22.71       46.67     93.08 o 
   1   7  11     1281.32     1165.58    174.86 o 
   2   7  11     5612.29     5098.52    809.96 o 
   3   7  11     3070.41     2688.77    529.03 o 
   4   7  11     2756.63     2181.58    184.82 o 
   5   7  11     2673.33     3168.27     89.39 o 
   6   7  11      903.39      924.98    129.68 o 
   7   7  11     1081.44     1245.49     89.34 o 
   8   7  11      764.18      770.30    233.60 o 
   9   7  11      318.64      129.80     65.81 o 
  10   7  11        0.10      318.08     94.35 o 
  -5   8  11      643.18      634.21    173.50 o 
  -4   8  11      934.82     1217.70    145.01 o 
  -3   8  11     1275.79     1017.54    177.00 o 
  -2   8  11      869.30      670.65    101.87 o 
  -1   8  11       54.68      457.32     95.31 o 
   0   8  11      183.13      417.47    113.99 o 
   1   8  11      867.29     1100.43     94.97 o 
   2   8  11     3537.25     3679.11    137.77 o 
   3   8  11     3210.76     3405.04     96.54 o 
   4   8  11     1541.20     1584.83     93.38 o 
   5   8  11     2026.93     2451.72    117.31 o 
   6   8  11     2300.92     2118.53    731.32 o 
   7   8  11     1717.07     1525.19    263.09 o 
   8   8  11     1559.72     1625.25    416.82 o 
   9   8  11      322.16      468.32    113.51 o 
  -4   9  11      879.60      547.73    126.68 o 
  -3   9  11      810.71      806.48    154.27 o 
  -2   9  11      622.30     1001.86    102.31 o 
  -1   9  11      197.75      161.09     99.40 o 
   0   9  11       35.21      106.97     95.15 o 
   1   9  11        7.10      -20.83    182.96 o 
   2   9  11      722.19      524.35    105.87 o 
   3   9  11     1510.23     1373.28    385.30 o 
   4   9  11     1940.83     2192.75     93.47 o 
   5   9  11     2283.45     2131.82    572.86 o 
   6   9  11     1727.00     1148.15     97.62 o 
   7   9  11     1209.17      970.81    197.23 o 
   8   9  11      582.92      571.49    120.54 o 
  -3  10  11      898.65      527.15    157.73 o 
  -2  10  11      605.65      559.40    105.63 o 
  -1  10  11      391.56      504.59    104.25 o 
   0  10  11      113.40      228.76    100.68 o 
   1  10  11       81.12      -79.11     97.03 o 
   2  10  11       81.85      112.98     97.81 o 
   3  10  11      905.54     1183.50    299.71 o 
   4  10  11      868.96     1074.04     96.28 o 
   5  10  11     1162.73     1288.55     96.35 o 
   6  10  11     1177.78     1192.46    105.57 o 
   7  10  11      689.82      591.60    193.41 o 
  -1  11  11      504.27      398.32    109.97 o 
   0  11  11      282.26      221.60    105.99 o 
   1  11  11       81.97      259.68    103.45 o 
   2  11  11       37.30      295.49    102.65 o 
   3  11  11      218.55       -1.39    120.65 o 
   4  11  11      225.77       93.81    163.07 o 
   5  11  11      360.63      248.95    100.73 o 
  -1 -11  12      750.09      743.94     77.43 o 
   0 -11  12      498.77      433.45     83.95 o 
   1 -11  12      486.01      368.46    143.68 o 
   2 -11  12      145.51      250.88    100.85 o 
   3 -11  12       54.81        5.35    101.16 o 
  -3 -10  12     1037.96      859.97     86.49 o 
  -2 -10  12     1057.24     1085.60    230.16 o 
  -1 -10  12      858.07      877.24     75.35 o 
   0 -10  12      778.01      812.25     86.08 o 
   1 -10  12      968.63      910.82     79.63 o 
   2 -10  12      514.18      669.79    134.38 o 
   3 -10  12        0.62      171.63     96.89 o 
   4 -10  12       83.49     -112.48    139.91 o 
   5 -10  12      419.01      595.54    104.49 o 
  -5  -9  12      460.97      416.17     80.85 o 
  -4  -9  12      626.50      879.88    368.77 o 
  -3  -9  12      607.44     2524.93   1034.92 o 
  -2  -9  12      821.22      777.85    106.81 o 
  -1  -9  12     1397.06     1365.67    403.00 o 
   0  -9  12     1470.88     1481.76    315.44 o 
   1  -9  12     1806.53     1632.88    457.00 o 
   2  -9  12     1326.16     1284.16    138.57 o 
   3  -9  12        7.80       24.40    124.89 o 
   4  -9  12      140.60      426.24    135.80 o 
   5  -9  12      153.04      628.87    134.75 o 
  -6  -8  12       14.74      180.08    137.22 o 
  -5  -8  12      184.42      -92.39    101.16 o 
  -4  -8  12      659.51      273.09    219.37 o 
  -3  -8  12      875.34      891.93    104.63 o 
  -2  -8  12     1366.82     1505.35     98.71 o 
  -1  -8  12     2280.33     2524.07    532.08 o 
   0  -8  12     2862.52     2704.22     99.07 o 
   1  -8  12     1854.63     1776.76    115.67 o 
   2  -8  12     1287.49     1631.76     90.61 o 
   3  -8  12      130.91      193.40     77.84 o 
   4  -8  12       16.33      -19.26     61.96 o 
   5  -8  12        6.64      192.76     88.18 o 
   6  -8  12       66.53       -0.23    110.02 o 
   7  -8  12      515.39      439.76     86.45 o 
  -6  -7  12       20.77     -111.36    111.36 o 
  -5  -7  12       39.02       -5.36     79.15 o 
  -4  -7  12      203.10       16.92     97.42 o 
  -3  -7  12      992.05     1282.15    103.49 o 
  -2  -7  12     2295.49     2703.61    150.71 o 
  -1  -7  12     3677.05     3853.70    509.65 o 
   0  -7  12     3075.28     2901.88    299.68 o 
   1  -7  12     2437.69     2395.55    132.35 o 
   2  -7  12     1855.60     1818.72    111.33 o 
   3  -7  12      865.63      917.98    100.92 o 
   4  -7  12       87.19      184.83     65.28 o 
   5  -7  12      354.12      417.55     76.46 o 
   6  -7  12       23.85       16.01     74.97 o 
   7  -7  12      193.34       12.20     85.65 o 
   8  -7  12      582.47      609.98    171.34 o 
  -7  -6  12      160.27       15.01    272.23 o 
  -6  -6  12      117.12      159.91    102.12 o 
  -5  -6  12        0.04      -96.52     96.52 o 
  -4  -6  12      546.62      686.15     99.27 o 
  -3  -6  12     1193.91     1150.22    100.07 o 
  -2  -6  12     2094.21     2153.15    105.91 o 
  -1  -6  12     2138.73     2657.06    146.55 o 
   0  -6  12     3077.55     3542.91    207.01 o 
   1  -6  12     3546.55     4153.07    280.71 o 
   2  -6  12     5306.11     5616.22    350.31 o 
   3  -6  12     2047.59     2188.99    179.99 o 
   4  -6  12      362.87      352.35     72.20 o 
   5  -6  12      438.70      337.49    148.61 o 
   6  -6  12        0.28      136.88    269.67 o 
   7  -6  12       47.22       76.91    101.30 o 
   8  -6  12      296.45       97.50    120.77 o 
   9  -6  12      522.13      501.73    157.62 o 
  -7  -5  12      276.97      434.49    350.76 o 
  -6  -5  12      264.67      262.55    135.51 o 
  -5  -5  12        2.52      272.22    133.14 o 
  -4  -5  12       85.30      364.46    133.00 o 
  -3  -5  12      134.36      116.77     97.29 o 
  -2  -5  12      309.49      139.33     97.40 o 
  -1  -5  12     2005.35     2227.13    165.98 o 
   0  -5  12     3471.99     3479.89    238.36 o 
   1  -5  12     4877.08     5343.48    428.37 o 
   2  -5  12     3269.58     3564.54    276.71 o 
   3  -5  12     5289.51     5367.05    553.33 o 
   4  -5  12      758.93      746.63    125.03 o 
   5  -5  12      686.76      585.12     77.50 o 
   6  -5  12      270.85      529.83    100.99 o 
   7  -5  12        7.73       90.63     74.97 o 
   8  -5  12      102.69      213.46     63.69 o 
   9  -5  12      305.84      335.71    138.87 o 
  10  -5  12      558.02      424.15    133.06 o 
  -8  -4  12      431.03      342.07    217.18 o 
  -7  -4  12      727.38      283.20    252.16 o 
  -6  -4  12      617.05      754.76     96.05 o 
  -5  -4  12      501.10      702.51    139.04 o 
  -4  -4  12       13.30       65.76    126.52 o 
  -3  -4  12       13.66      152.58     92.06 o 
  -2  -4  12       90.59      273.42    101.74 o 
  -1  -4  12     1558.28     1586.87     84.34 o 
   0  -4  12     3444.80     3556.72    243.98 o 
   1  -4  12     8104.19     8025.20    309.99 o 
   2  -4  12    10914.01    11341.80    927.65 o 
   3  -4  12     5112.21     5491.98    600.29 o 
   4  -4  12     1517.45     1791.76    260.39 o 
   5  -4  12     2379.78     2373.09    254.89 o 
   6  -4  12      741.15      817.10     72.05 o 
   7  -4  12        4.34      158.51     82.78 o 
   8  -4  12       89.12      148.05     74.34 o 
   9  -4  12      226.69      211.98     88.24 o 
  10  -4  12      519.52      701.37     78.86 o 
  -8  -3  12      491.82      540.42    355.86 o 
  -7  -3  12      566.00      491.02     96.56 o 
  -6  -3  12      857.86     1396.71    134.61 o 
  -5  -3  12      453.26      712.37     94.30 o 
  -4  -3  12       13.27      -80.62    135.89 o 
  -3  -3  12      162.23      228.68    100.42 o 
  -2  -3  12        9.78      116.39     66.80 o 
  -1  -3  12      551.37      704.28    106.99 o 
   0  -3  12     1678.15     1584.93    185.52 o 
   1  -3  12     3725.18     3708.79    200.23 o 
   2  -3  12     3115.82     3564.14    233.14 o 
   3  -3  12     9962.52    10796.07    799.16 o 
   4  -3  12     4424.58     4535.88    303.87 o 
   5  -3  12     2990.62     2947.11    147.14 o 
   6  -3  12     2415.35     2217.67    222.18 o 
   7  -3  12      310.03      265.46    113.80 o 
   8  -3  12        9.23      -80.90     82.63 o 
   9  -3  12       26.62      280.47     90.70 o 
  10  -3  12      116.88      194.51     93.36 o 
  -8  -2  12      536.12      382.03    362.45 o 
  -7  -2  12     1023.22      898.30     94.77 o 
  -6  -2  12      694.55      656.73     95.59 o 
  -5  -2  12      604.17      636.51     90.83 o 
  -4  -2  12       65.10      186.92    128.13 o 
  -3  -2  12       33.24       15.76     66.80 o 
  -2  -2  12      409.00      694.34     80.29 o 
  -1  -2  12      101.34      165.21     67.85 o 
   0  -2  12      754.46      800.26    114.80 o 
   1  -2  12     3046.03     3066.91    233.24 o 
   2  -2  12     8095.59     8394.21    621.53 o 
   3  -2  12     4570.13     4334.05    155.26 o 
   4  -2  12     2717.43     2551.18    192.36 o 
   5  -2  12     1129.42      956.46     64.38 o 
   6  -2  12     2752.36     2669.65    231.68 o 
   7  -2  12     1748.48     1678.09    118.42 o 
   8  -2  12      205.68      162.20     82.26 o 
   9  -2  12        0.20      -50.90     50.90 o 
  10  -2  12      124.29      371.34    237.11 o 
  11  -2  12      369.76      362.92     77.54 o 
  -8  -1  12      494.97      511.04    141.02 o 
  -7  -1  12      698.61     1195.43    136.02 o 
  -6  -1  12      861.24      596.61    128.95 o 
  -5  -1  12      672.63      841.89    127.97 o 
  -4  -1  12      982.16     1096.11    124.08 o 
  -3  -1  12      640.54      625.11    144.54 o 
  -2  -1  12     1296.00     1316.26     76.67 o 
  -1  -1  12       17.43       64.75     67.57 o 
   0  -1  12     2721.83     2576.47    129.53 o 
   1  -1  12     5153.96     5214.60    289.43 o 
   2  -1  12     3062.22     2766.87    224.98 o 
   3  -1  12     4298.35     4314.95    162.60 o 
   4  -1  12     2484.64     3028.62    335.48 o 
   5  -1  12     3066.36     2696.11    402.97 o 
   6  -1  12     5240.64     5741.63    218.42 o 
   7  -1  12     2435.50     2491.42    222.56 o 
   8  -1  12     1176.71     1200.99    117.52 o 
   9  -1  12       38.10       84.96     94.61 o 
  10  -1  12       37.69       15.60    120.54 o 
  11  -1  12       87.23      128.26     77.60 o 
  -8   0  12      334.74      145.55    145.42 o 
  -7   0  12      789.02      706.07    100.74 o 
  -6   0  12     1178.60     1217.63     98.46 o 
  -5   0  12     2080.10     1887.55     94.17 o 
  -4   0  12     3424.78     3621.76    609.12 o 
  -3   0  12     1154.09     1040.73     58.88 o 
  -2   0  12      840.91      734.20    151.04 o 
  -1   0  12       11.77      119.61     75.55 o 
   0   0  12     1960.22     2390.50    148.77 o 
   1   0  12     2524.28     2544.75    485.13 o 
   2   0  12     3651.68     3841.80    243.17 o 
   3   0  12     1974.01     2232.50    100.98 o 
   4   0  12     7242.83     8182.38    102.61 o 
   5   0  12     6741.17     7623.15    131.46 o 
   6   0  12     5915.31     4957.84    741.03 o 
   7   0  12     4176.50     4657.97    295.04 o 
   8   0  12     1322.73     1034.80    144.40 o 
   9   0  12      238.29      461.90     62.42 o 
  10   0  12       67.33      302.86     63.43 o 
  11   0  12       13.94      -53.35     93.49 o 
  -8   1  12      179.54      395.99    143.64 o 
  -7   1  12      466.87      517.29     98.08 o 
  -6   1  12     1465.09     1249.62     96.11 o 
  -5   1  12     1593.48     1532.00     98.73 o 
  -4   1  12     1603.66     1627.44    134.14 o 
  -3   1  12     1463.02     1813.69     93.07 o 
  -2   1  12     2130.97     2349.30     70.59 o 
  -1   1  12     3309.16     3175.43    517.76 o 
   0   1  12       21.79      225.72    103.29 o 
   1   1  12      242.73      254.94     97.85 o 
   2   1  12     2541.07     2640.30    358.13 o 
   3   1  12     5081.57     5163.74    493.42 o 
   4   1  12     2793.62     2733.28    203.23 o 
   5   1  12     2632.95     2948.43     89.24 o 
   6   1  12     4078.14     4884.95    112.28 o 
   7   1  12     1628.22     1848.70     93.00 o 
   8   1  12     1604.71     1494.74     92.11 o 
   9   1  12      825.95      859.11     86.04 o 
  10   1  12      236.96      152.11     87.33 o 
  11   1  12        2.94      -68.41    128.76 o 
  -8   2  12      136.84      369.48    144.86 o 
  -7   2  12      404.30      901.79    138.17 o 
  -6   2  12      824.18     1084.29    136.89 o 
  -5   2  12     1205.97     1194.87    226.17 o 
  -4   2  12     1888.06     2498.21    100.06 o 
  -3   2  12     1796.87     1776.27    303.47 o 
  -2   2  12     2397.63     2357.47    337.74 o 
  -1   2  12     3772.90     4190.74    261.48 o 
   0   2  12      581.88      583.51    190.00 o 
   1   2  12      120.16      312.40     86.06 o 
   2   2  12     1305.20     1676.39     99.00 o 
   3   2  12     1226.15     1187.10     66.92 o 
   4   2  12     1495.17     1603.82    225.90 o 
   5   2  12     1686.26     1784.03    141.79 o 
   6   2  12     3961.59     3742.21    480.00 o 
   7   2  12     3691.41     3616.12    371.81 o 
   8   2  12     1905.48     1848.41    599.83 o 
   9   2  12      517.69      440.20     67.56 o 
  10   2  12      254.24      224.90     57.86 o 
  11   2  12       25.65      131.98     75.22 o 
  -7   3  12      311.68      247.89     97.97 o 
  -6   3  12      565.12      540.84    115.77 o 
  -5   3  12     1016.80      799.44    126.50 o 
  -4   3  12     1398.81     1974.01    296.56 o 
  -3   3  12     2700.05     2296.00     70.85 o 
  -2   3  12     1332.95     1537.35     94.96 o 
  -1   3  12     3598.04     3916.44    146.92 o 
   0   3  12      376.26      300.46     65.84 o 
   1   3  12       10.39      248.73     92.20 o 
   2   3  12      100.13      339.70    133.96 o 
   3   3  12      115.17      145.35     73.27 o 
   4   3  12     1167.36      982.61    320.59 o 
   5   3  12     3265.25     3555.50    153.93 o 
   6   3  12     5694.19     4530.60   1547.82 o 
   7   3  12     3627.31     3856.28     93.06 o 
   8   3  12     2034.59     2374.26    158.32 o 
   9   3  12      837.52      837.00    102.79 o 
  10   3  12      479.97      431.44    176.34 o 
  11   3  12      327.78      155.94     59.48 o 
  -7   4  12       95.49      578.86    367.12 o 
  -6   4  12      452.86      441.98    183.75 o 
  -5   4  12     1476.78     1317.90    117.78 o 
  -4   4  12     1530.40     1582.08    128.21 o 
  -3   4  12     1623.03     1655.26    509.68 o 
  -2   4  12     2582.07     2811.67    118.11 o 
  -1   4  12     3472.84     3261.13    538.99 o 
   0   4  12     2266.28     2631.32     96.00 o 
   1   4  12     1483.88     1812.00     96.46 o 
   2   4  12      332.26      220.97     91.88 o 
   3   4  12     1274.30     1308.90     88.97 o 
   4   4  12     3159.72     3997.57    430.40 o 
   5   4  12     2138.87     2129.31     83.64 o 
   6   4  12     3364.80     2816.08    231.00 o 
   7   4  12     3391.78     2663.95    663.65 o 
   8   4  12     2095.35     1807.97    523.40 o 
   9   4  12     1367.39     1549.69    384.29 o 
  10   4  12      819.84      912.80    128.88 o 
  11   4  12      285.31      273.11    122.65 o 
  -6   5  12      306.27      378.07    170.37 o 
  -5   5  12      665.36      325.59     80.62 o 
  -4   5  12      765.37      735.40     67.95 o 
  -3   5  12     1739.51     1734.83    122.54 o 
  -2   5  12     1775.85     2081.81    102.62 o 
  -1   5  12     5054.55     5598.33    102.96 o 
   0   5  12     3608.66     3333.14    209.20 o 
   1   5  12       64.68       51.56    133.65 o 
   2   5  12       44.74      -76.25     76.25 o 
   3   5  12      745.58      778.30     72.00 o 
   4   5  12       15.23       24.87     69.06 o 
   5   5  12      304.81      305.32     68.69 o 
   6   5  12     1421.46     1465.65    128.04 o 
   7   5  12     2261.13     1473.54    382.34 o 
   8   5  12     2433.68     2461.41    511.36 o 
   9   5  12     1737.57     1760.89    277.51 o 
  10   5  12      572.78      420.26    126.26 o 
  -6   6  12       69.67       40.82    112.30 o 
  -5   6  12      279.53      493.77    180.39 o 
  -4   6  12     1081.59     1452.65    143.80 o 
  -3   6  12     1828.35     2261.92    105.24 o 
  -2   6  12     3299.43     3743.17    102.78 o 
  -1   6  12     3507.56     3976.08    102.31 o 
   0   6  12     2895.34     3126.79    136.76 o 
   1   6  12      919.17      798.69    123.21 o 
   2   6  12      492.68      506.89     81.30 o 
   3   6  12      651.48      760.88     89.73 o 
   4   6  12      391.55      464.96    142.79 o 
   5   6  12       14.64       -3.56     69.50 o 
   6   6  12      567.68      478.34    138.81 o 
   7   6  12     1682.61     1961.39    362.83 o 
   8   6  12     1269.71      838.64    183.78 o 
   9   6  12     1062.70      875.41    105.54 o 
  10   6  12      723.61      783.40    198.18 o 
  -5   7  12       87.28      231.88     83.80 o 
  -4   7  12      403.07     -112.01    141.79 o 
  -3   7  12     1163.06     1074.69    253.43 o 
  -2   7  12     1749.21     1714.88     99.17 o 
  -1   7  12     2231.55     1615.57    239.88 o 
   0   7  12     3201.32     3537.66     99.26 o 
   1   7  12     2050.75     1774.20    252.93 o 
   2   7  12     1133.76     1258.70     92.92 o 
   3   7  12      942.42      584.81    234.86 o 
   4   7  12      200.34      309.42     70.07 o 
   5   7  12        2.41      -13.23     69.49 o 
   6   7  12      365.65      414.59    126.68 o 
   7   7  12      717.29      693.83     73.00 o 
   8   7  12      484.62      631.78    257.48 o 
   9   7  12      901.28     1021.64    297.05 o 
  10   7  12      682.28      907.74     98.28 o 
  -4   8  12      177.37      501.86    141.96 o 
  -3   8  12      458.82      464.35    100.58 o 
  -2   8  12     1443.20     1254.74    181.40 o 
  -1   8  12     2438.63     2683.04    103.98 o 
   0   8  12     2799.74     3138.10    101.40 o 
   1   8  12     2116.41     2641.79     97.89 o 
   2   8  12      854.61      634.59     94.46 o 
   3   8  12      620.27      654.84    190.86 o 
   4   8  12      403.82      590.30    101.35 o 
   5   8  12       15.61      -73.68     73.68 o 
   6   8  12       10.25      -16.16     70.85 o 
   7   8  12      488.75      168.87     65.48 o 
   8   8  12      851.17      951.43    163.69 o 
   9   8  12      820.24      742.33    258.79 o 
  -3   9  12      162.53      234.13    149.06 o 
  -2   9  12      520.95      514.99     74.80 o 
  -1   9  12     1667.72     1834.94    194.38 o 
   0   9  12     2482.41     2585.26    102.48 o 
   1   9  12     1678.86     1263.52    299.34 o 
   2   9  12     1609.78     1281.51    344.11 o 
   3   9  12     1453.82     1390.74     94.82 o 
   4   9  12     1016.08     1083.00    209.20 o 
   5   9  12      273.71      273.13     92.07 o 
   6   9  12        3.56      -18.01    139.13 o 
   7   9  12      232.31      486.56    215.77 o 
   8   9  12      229.83      206.50    140.23 o 
  -2  10  12      583.44      600.61    106.99 o 
  -1  10  12      870.36      752.15    273.31 o 
   0  10  12     1001.40     1072.39    150.14 o 
   1  10  12     1451.98     1244.08    103.49 o 
   2  10  12     1578.65     1815.62    100.06 o 
   3  10  12     1759.84     1756.44    102.84 o 
   4  10  12     1744.30     1456.67     83.49 o 
   5  10  12      411.81      676.80    272.04 o 
   6  10  12       44.60        1.43    128.92 o 
   7  10  12       14.40     -163.72    163.72 o 
   0  11  12      960.51      535.87    150.22 o 
   1  11  12      864.61      771.43    140.23 o 
   2  11  12      974.17      747.28    220.16 o 
   3  11  12     1071.05     1115.02    106.93 o 
   4  11  12     1323.24     1040.17    112.55 o 
  -2 -10  13        7.30       75.69    198.85 o 
  -1 -10  13       70.69       60.65     86.15 o 
   0 -10  13      480.97      488.38     86.67 o 
   1 -10  13      983.63     1098.75    143.02 o 
   2 -10  13      859.05      588.21    152.35 o 
   3 -10  13     1123.13      842.63    142.93 o 
   4 -10  13     1357.05      922.18    106.51 o 
  -4  -9  13      617.15      307.79    336.17 o 
  -3  -9  13      334.65      320.09    154.29 o 
  -2  -9  13       23.45      124.05     99.38 o 
  -1  -9  13       12.47      143.72    130.11 o 
   0  -9  13       87.29      224.43    113.93 o 
   1  -9  13      897.12      881.20    299.13 o 
   2  -9  13     1193.51     1094.40    316.58 o 
   3  -9  13     1124.70     1110.23     84.63 o 
   4  -9  13     2423.54     2390.50     93.71 o 
  -5  -8  13      578.47      599.06    621.96 o 
  -4  -8  13      674.66      293.01    395.02 o 
  -3  -8  13      386.87      502.26    153.54 o 
  -2  -8  13      159.40      202.13    145.13 o 
  -1  -8  13       77.28      218.71    141.76 o 
   0  -8  13       85.88      170.03     75.72 o 
   1  -8  13      606.74      935.43    252.43 o 
   2  -8  13     1609.86     1580.72    260.91 o 
   3  -8  13     1874.92     1941.76     91.63 o 
   4  -8  13     2707.85     2789.11    143.67 o 
   5  -8  13     1879.74     1877.78     93.65 o 
   6  -8  13     1768.55     1532.67     94.66 o 
   7  -8  13     1019.97      805.70    267.36 o 
  -6  -7  13      363.83      -20.26    283.43 o 
  -5  -7  13      324.08      183.55     84.69 o 
  -4  -7  13     1324.20     1490.54    105.84 o 
  -3  -7  13     2349.64     2470.07    110.27 o 
  -2  -7  13     1182.69     1455.67    146.82 o 
  -1  -7  13      113.63      168.73    100.47 o 
   0  -7  13       31.41     -132.40    140.45 o 
   1  -7  13      362.24      396.68     77.95 o 
   2  -7  13      904.02     1068.13     77.65 o 
   3  -7  13      476.68      590.43    230.98 o 
   4  -7  13     1123.39     1094.74    106.44 o 
   5  -7  13     1633.48     1544.30    117.66 o 
   6  -7  13     1642.37     1747.58    216.98 o 
   7  -7  13     1756.05     1806.89    185.09 o 
   8  -7  13     1082.79     1027.83    241.80 o 
  -6  -6  13      422.60      181.17     99.64 o 
  -5  -6  13      627.28      747.18    140.52 o 
  -4  -6  13     1734.73     1923.36    105.64 o 
  -3  -6  13     2940.96     3656.51    146.15 o 
  -2  -6  13      855.25     1136.74    141.86 o 
  -1  -6  13      535.18      319.87    101.00 o 
   0  -6  13       40.07       76.19     89.18 o 
   1  -6  13        1.98       26.36     76.82 o 
   2  -6  13      109.15      197.86    148.73 o 
   3  -6  13       45.25      232.12    114.98 o 
   4  -6  13     1419.20     1240.99    131.26 o 
   5  -6  13     2265.05     2056.00    266.88 o 
   6  -6  13     2127.02     2224.37    161.64 o 
   7  -6  13     1324.20     1358.53    195.58 o 
   8  -6  13      886.59     1285.12    101.18 o 
   9  -6  13      365.78      592.30    227.18 o 
  -7  -5  13      130.11      432.20    307.77 o 
  -6  -5  13      463.81      461.42    100.23 o 
  -5  -5  13      715.91      792.39    138.64 o 
  -4  -5  13     1230.19     1173.96    140.85 o 
  -3  -5  13     2094.07     2152.48    101.88 o 
  -2  -5  13     1399.24     1209.78    102.35 o 
  -1  -5  13      596.17      711.31     97.34 o 
   0  -5  13      393.04      513.24     66.30 o 
   1  -5  13      513.82      516.97     77.71 o 
   2  -5  13      122.15      181.38     92.40 o 
   3  -5  13      895.97      977.65    114.58 o 
   4  -5  13     1623.53     1896.16    120.55 o 
   5  -5  13     3013.44     3302.17    176.60 o 
   6  -5  13     2230.37     2102.82    255.47 o 
   7  -5  13     1870.72     1839.62    260.79 o 
   8  -5  13     1320.26     1351.43    122.30 o 
   9  -5  13     1051.77     1108.83    122.63 o 
  -7  -4  13      132.98      370.31    145.04 o 
  -6  -4  13      453.79      318.41    100.31 o 
  -5  -4  13      819.49     1149.08    136.09 o 
  -4  -4  13      878.99      833.30    135.42 o 
  -3  -4  13     4076.06     3916.41    106.98 o 
  -2  -4  13     2623.83     2723.78    158.89 o 
  -1  -4  13     3056.13     3446.59    148.25 o 
   0  -4  13     2158.69     2381.70    201.68 o 
   1  -4  13      279.96      250.39     77.26 o 
   2  -4  13      576.54      833.01     82.29 o 
   3  -4  13      386.90      409.53    170.34 o 
   4  -4  13     1273.26     1259.33    130.94 o 
   5  -4  13     1950.10     2025.20    183.08 o 
   6  -4  13     2536.54     2484.07    242.83 o 
   7  -4  13     2436.94     2488.24    214.76 o 
   8  -4  13     2109.11     1912.53     78.15 o 
   9  -4  13     1274.37     1326.84    199.25 o 
  10  -4  13      373.43      486.13    108.62 o 
  -7  -3  13       73.55      357.58     98.64 o 
  -6  -3  13      168.40      335.96    137.60 o 
  -5  -3  13      505.65      477.18     95.38 o 
  -4  -3  13     1362.82     1454.19    135.15 o 
  -3  -3  13     3352.78     3259.48    111.44 o 
  -2  -3  13     3913.39     4343.69    194.16 o 
  -1  -3  13     1349.23     1490.43    100.72 o 
   0  -3  13     1627.50     1823.46     79.42 o 
   1  -3  13     2238.14     2506.74    217.99 o 
   2  -3  13     3536.79     3940.87    368.58 o 
   3  -3  13      321.16      370.17     54.67 o 
   4  -3  13       34.34      101.92     73.86 o 
   5  -3  13     1254.74     1182.04    124.95 o 
   6  -3  13     1196.19     1121.05    107.90 o 
   7  -3  13     2457.32     2460.90    238.99 o 
   8  -3  13     1438.38     1543.61    352.41 o 
   9  -3  13      977.96      854.49    139.28 o 
  10  -3  13      927.83     1223.74    146.47 o 
  -7  -2  13       26.67      167.35     98.87 o 
  -6  -2  13      101.95      275.24     93.73 o 
  -5  -2  13      845.02      742.69     96.58 o 
  -4  -2  13      882.97     1256.53    132.53 o 
  -3  -2  13     2940.03     2948.62    156.89 o 
  -2  -2  13     2583.04     2951.73    238.57 o 
  -1  -2  13     2175.69     1865.04    145.56 o 
   0  -2  13     4357.64     4750.82    203.17 o 
   1  -2  13     3237.08     3343.27    289.91 o 
   2  -2  13     2555.70     2526.66    129.81 o 
   3  -2  13     1126.11     1241.27    192.70 o 
   4  -2  13      142.42      251.04     56.35 o 
   5  -2  13      352.85      277.00     62.43 o 
   6  -2  13      626.56      821.29     72.81 o 
   7  -2  13      799.50     1022.68     72.87 o 
   8  -2  13     1263.09     1404.91    219.84 o 
   9  -2  13     2000.30     2314.46    256.50 o 
  10  -2  13      824.61      962.34     85.76 o 
  -7  -1  13        1.35      -72.77    101.01 o 
  -6  -1  13       47.54      119.29    128.51 o 
  -5  -1  13       42.04      177.90     91.24 o 
  -4  -1  13      211.95      -49.07    232.21 o 
  -3  -1  13      984.66     1106.16    126.40 o 
  -2  -1  13     6249.69     6368.36    172.27 o 
  -1  -1  13     3450.28     3447.61     65.88 o 
   0  -1  13     5004.81     5320.19    384.80 o 
   1  -1  13     3992.46     4002.51    119.51 o 
   2  -1  13     1199.93     1426.83    203.46 o 
   3  -1  13      264.94      193.21     73.03 o 
   4  -1  13      656.29      466.88     71.61 o 
   5  -1  13      220.23      422.11    155.36 o 
   6  -1  13       19.24       26.43    156.06 o 
   7  -1  13      689.52      763.84    169.02 o 
   8  -1  13     1596.93     2009.73    247.15 o 
   9  -1  13     1855.63     1999.28    128.12 o 
  10  -1  13     1144.09     1427.59    245.66 o 
  11  -1  13      544.65      573.80     82.69 o 
  -7   0  13       66.01     -140.38    140.38 o 
  -6   0  13      109.62      222.64     90.19 o 
  -5   0  13        5.34      -38.15     89.11 o 
  -4   0  13      234.13      332.18    106.92 o 
  -3   0  13     2116.01     2285.29    243.45 o 
  -2   0  13     5195.98     5093.47    141.90 o 
  -1   0  13     3906.93     4508.17    259.47 o 
   0   0  13     2933.62     2743.39    159.50 o 
   1   0  13     1815.51     1540.69     83.10 o 
   2   0  13     2171.02     2074.49    151.38 o 
   3   0  13     2921.28     3016.64    170.03 o 
   4   0  13      970.02     1020.68     93.67 o 
   5   0  13      270.67      353.05     91.12 o 
   6   0  13      331.34      253.44     78.32 o 
   7   0  13     1701.80     1639.34    117.69 o 
   8   0  13     1108.96     1084.73     64.55 o 
   9   0  13     1380.34     1423.08    154.25 o 
  10   0  13      741.14     1165.58    217.42 o 
  11   0  13      569.09      576.88    199.25 o 
  -7   1  13      259.89      271.43    142.19 o 
  -6   1  13      156.51      -97.25     97.25 o 
  -5   1  13      144.64      450.66    132.24 o 
  -4   1  13      204.05      278.78    140.78 o 
  -3   1  13      575.13      694.36    173.40 o 
  -2   1  13     4430.52     4290.59    837.33 o 
  -1   1  13     2877.72     2722.54    513.64 o 
   0   1  13     2277.90     2588.41    188.91 o 
   1   1  13     5650.36     6397.71    104.41 o 
   2   1  13     5606.11     6770.52    109.73 o 
   3   1  13     3631.55     3433.86    762.81 o 
   4   1  13     2499.49     2295.00    424.50 o 
   5   1  13       36.28      151.11     69.45 o 
   6   1  13        2.90      -37.03    242.05 o 
   7   1  13       93.76      143.30     59.09 o 
   8   1  13      436.66      492.58    106.58 o 
   9   1  13      560.25      834.24    129.59 o 
  10   1  13      999.71     1268.12    156.72 o 
  11   1  13      604.00      613.75     93.84 o 
  -7   2  13      294.09      349.35     99.42 o 
  -6   2  13      146.44      541.25    135.54 o 
  -5   2  13       23.64      144.83     83.90 o 
  -4   2  13       27.95      -41.57     76.36 o 
  -3   2  13      670.24      667.76     92.31 o 
  -2   2  13     1489.41     1918.71     93.32 o 
  -1   2  13     1809.53     1617.77     67.23 o 
   0   2  13     2659.83     2346.80     70.27 o 
   1   2  13     6166.02     5471.17    910.57 o 
   2   2  13     8030.94     9213.58    345.49 o 
   3   2  13     4268.03     3604.80    239.92 o 
   4   2  13     2416.34     2379.29    434.06 o 
   5   2  13     1252.06     1455.70    208.43 o 
   6   2  13      468.12      455.10     95.66 o 
   7   2  13        3.73      -65.88     65.88 o 
   8   2  13      161.01      190.37    103.54 o 
   9   2  13      480.91      456.56     57.23 o 
  10   2  13      646.75      876.87    192.73 o 
  11   2  13      577.84      635.87    148.69 o 
  -7   3  13      266.00      -32.70    146.62 o 
  -6   3  13      248.40      124.05     92.18 o 
  -5   3  13      352.88      541.86    185.26 o 
  -4   3  13       37.26       95.64     94.84 o 
  -3   3  13        2.89      -65.52     96.36 o 
  -2   3  13      744.44      826.40    199.36 o 
  -1   3  13     2050.69     2123.03    105.97 o 
   0   3  13      680.79      758.39     92.24 o 
   1   3  13     1389.60     1739.08    329.46 o 
   2   3  13     4884.74     4860.48    387.98 o 
   3   3  13     7377.83     7255.46    991.09 o 
   4   3  13     4727.92     4393.63    702.78 o 
   5   3  13     1732.65     1519.17    464.91 o 
   6   3  13      849.10      474.94     69.85 o 
   7   3  13      203.81      576.90    178.51 o 
   8   3  13      127.89       82.86    107.04 o 
   9   3  13       63.85      111.06     60.72 o 
  10   3  13      351.44      390.23     84.96 o 
  11   3  13      373.76      308.71    158.17 o 
  -6   4  13     1016.84     1280.06    370.71 o 
  -5   4  13      475.13      535.58    325.99 o 
  -4   4  13      275.83      415.90    231.43 o 
  -3   4  13       12.28      200.57     94.71 o 
  -2   4  13      139.28      323.12    107.72 o 
  -1   4  13      400.16      355.40     74.47 o 
   0   4  13     1282.09     1389.16    397.84 o 
   1   4  13     2914.70     3283.17     96.36 o 
   2   4  13     6240.40     5680.30    276.57 o 
   3   4  13     5815.28     6614.55    430.20 o 
   4   4  13     3870.43     4443.30    114.36 o 
   5   4  13     1569.97     1788.06     85.36 o 
   6   4  13      297.75      335.56    165.08 o 
   7   4  13      265.07      235.59     66.29 o 
   8   4  13       49.58      -92.64     94.13 o 
   9   4  13       34.42      124.15     84.74 o 
  10   4  13      114.48      284.59    314.28 o 
  -6   5  13      607.90      359.50    116.05 o 
  -5   5  13      495.76      430.37     81.64 o 
  -4   5  13      214.18      407.39    112.64 o 
  -3   5  13       31.75      130.18     93.13 o 
  -2   5  13        3.24      304.07    107.48 o 
  -1   5  13       85.39      306.88     92.83 o 
   0   5  13      498.69      847.60    118.92 o 
   1   5  13     1320.83     1350.45    259.47 o 
   2   5  13     2937.60     2937.69     80.57 o 
   3   5  13     5081.51     4658.66    638.26 o 
   4   5  13     3937.12     3791.21    373.79 o 
   5   5  13     2265.60     2602.35    202.39 o 
   6   5  13     1165.61     1551.75    243.04 o 
   7   5  13     1409.13     1333.84    303.00 o 
   8   5  13      227.59      481.22    454.82 o 
   9   5  13       61.92       20.01     61.30 o 
  10   5  13       33.12       69.85    298.07 o 
  -5   6  13      397.02      410.05     84.43 o 
  -4   6  13      620.26      130.94    101.63 o 
  -3   6  13      403.26      623.21    313.07 o 
  -2   6  13       10.55       76.46     95.99 o 
  -1   6  13        9.70       52.22     96.04 o 
   0   6  13      301.47      558.96     95.22 o 
   1   6  13     1376.23     1320.20    199.37 o 
   2   6  13     2172.43     2267.85    113.96 o 
   3   6  13     1884.77     1849.40     74.29 o 
   4   6  13     1555.88     1410.10    231.40 o 
   5   6  13     2726.69     2784.25    149.27 o 
   6   6  13     2221.68     2235.23    134.95 o 
   7   6  13     1017.46     1382.47    163.32 o 
   8   6  13      572.24      740.32    153.19 o 
   9   6  13       14.52     -102.07    190.29 o 
  10   6  13       20.35      157.87    155.46 o 
  -5   7  13      836.35      799.30    153.15 o 
  -4   7  13      773.11      654.29    144.83 o 
  -3   7  13      767.19      793.87     82.40 o 
  -2   7  13      252.64      250.21    185.23 o 
  -1   7  13        6.89      -77.67     77.67 o 
   0   7  13       14.79      122.37     76.26 o 
   1   7  13      144.63      199.40     93.49 o 
   2   7  13      731.00      731.86    138.65 o 
   3   7  13     2645.12     2506.68    426.21 o 
   4   7  13     2540.12     2967.79     93.13 o 
   5   7  13     2344.64     1988.28    441.00 o 
   6   7  13     1579.37     1133.65    132.84 o 
   7   7  13     1403.26     1115.84    293.37 o 
   8   7  13      591.76      689.03    287.48 o 
   9   7  13      265.64      371.78    179.03 o 
  -4   8  13      832.83       74.19    155.18 o 
  -3   8  13      580.72      785.69    102.47 o 
  -2   8  13      227.34      440.35     99.82 o 
  -1   8  13      171.23      145.90     68.81 o 
   0   8  13       42.35      -72.54    178.08 o 
   1   8  13       47.81      360.53    193.45 o 
   2   8  13      410.46      346.83     92.86 o 
   3   8  13     2171.89     2108.54    101.68 o 
   4   8  13     2485.24     2836.90     96.01 o 
   5   8  13     1889.75     2259.88    200.01 o 
   6   8  13     2140.05     2354.79    733.74 o 
   7   8  13     1291.67      980.12    308.89 o 
   8   8  13     1008.61      876.04    344.07 o 
  -2   9  13     1043.49      823.94    259.40 o 
  -1   9  13      455.57      662.45    181.90 o 
   0   9  13      331.68      294.31     98.82 o 
   1   9  13        0.08      -97.89     97.89 o 
   2   9  13      206.05      283.40     78.50 o 
   3   9  13      594.99      658.95     96.86 o 
   4   9  13     1105.34     1319.77     94.81 o 
   5   9  13     1006.56     1276.55    430.80 o 
   6   9  13      997.12     1055.18     95.75 o 
   7   9  13     1115.11     1258.02     98.14 o 
  -1  10  13      419.04      449.41    108.93 o 
   0  10  13      338.88      367.90    145.16 o 
   1  10  13      178.38      527.00    182.42 o 
   2  10  13       30.12        6.32    180.01 o 
   3  10  13      120.35      264.38     81.71 o 
   4  10  13      563.83      657.04    100.15 o 
   5  10  13      603.01      634.12    115.53 o 
   6  10  13      898.18      663.01    137.99 o 
  -1 -10  14     1380.23     1016.26    110.70 o 
   0 -10  14     1309.36     1076.74    275.73 o 
   1 -10  14      706.63      639.62     99.43 o 
   2 -10  14      378.95      261.36     80.00 o 
  -3  -9  14      657.14      437.77     74.29 o 
  -2  -9  14      937.78      820.63    160.84 o 
  -1  -9  14     1210.15     1476.46    154.00 o 
   1  -9  14      646.99      974.09    183.17 o 
   2  -9  14      713.38      663.83    173.29 o 
   3  -9  14      329.60      316.11    163.66 o 
   4  -9  14       59.79       59.05    183.48 o 
   5  -9  14        0.68      -24.26    183.64 o 
  -4  -8  14      530.06      350.84     89.72 o 
  -3  -8  14      367.39      528.33    153.96 o 
  -2  -8  14      774.15      925.53    149.97 o 
  -1  -8  14      837.90     1027.75    148.30 o 
   0  -8  14     1641.63     1731.07    151.38 o 
   2  -8  14     1870.99     2108.41    144.14 o 
   3  -8  14      700.64      586.12    111.18 o 
   4  -8  14      260.86      337.14     84.92 o 
   5  -8  14       36.97      660.92    280.90 o 
   6  -8  14      148.38      228.02     73.22 o 
   7  -8  14      273.15       81.26     88.69 o 
  -5  -7  14        1.48      -88.07    104.57 o 
  -4  -7  14      160.30       89.14    102.57 o 
  -3  -7  14      339.71      359.00    145.18 o 
  -2  -7  14      748.07      862.21    144.67 o 
  -1  -7  14     1976.69     2193.33    107.18 o 
   0  -7  14     2767.97     2959.02    152.32 o 
   1  -7  14     2589.61     2680.66    158.32 o 
   2  -7  14     1553.59     1603.21     81.26 o 
   3  -7  14     1248.77     1402.63    313.19 o 
   4  -7  14      721.52      825.96     81.49 o 
   5  -7  14      608.74      644.66    100.92 o 
   6  -7  14       61.02      248.42     69.60 o 
   7  -7  14       35.59       85.49     84.62 o 
   8  -7  14      294.07      408.24     96.25 o 
  -6  -6  14       95.47      307.98    150.34 o 
  -5  -6  14      111.54      240.25    151.13 o 
  -4  -6  14       64.06      163.50    101.63 o 
  -3  -6  14       83.44       47.44    140.78 o 
  -2  -6  14      834.51     1070.40    144.21 o 
  -1  -6  14     2211.82     2614.54    143.60 o 
   0  -6  14     2357.00     2672.62    181.22 o 
   1  -6  14     1494.93     1532.37     89.85 o 
   2  -6  14     1853.01     2017.56    180.39 o 
   3  -6  14     2064.67     2205.80    168.95 o 
   4  -6  14     2413.98     2535.27    237.97 o 
   5  -6  14     1212.94     1248.54    254.23 o 
   6  -6  14      117.44      141.40     96.06 o 
   7  -6  14       72.38      143.52     98.71 o 
   8  -6  14      253.54      295.28    106.18 o 
  -6  -5  14      448.29      129.19    101.73 o 
  -5  -5  14      332.18      435.22    140.39 o 
  -4  -5  14        2.87     -141.52    141.52 o 
  -3  -5  14      282.76      411.68     96.88 o 
  -2  -5  14      154.67      136.24    139.09 o 
  -1  -5  14      360.44      530.96     85.50 o 
   0  -5  14      580.40      725.88    191.47 o 
   1  -5  14     3344.47     3214.87     96.05 o 
   2  -5  14     3942.81     3929.04    252.35 o 
   3  -5  14     3605.95     3765.05    336.52 o 
   4  -5  14     2968.45     2713.24    322.31 o 
   5  -5  14     1874.63     1770.24    246.76 o 
   6  -5  14      238.14      275.34     84.53 o 
   7  -5  14       36.26      101.93     76.93 o 
   8  -5  14        1.27       33.08     80.41 o 
   9  -5  14       32.41       87.45     61.74 o 
  -6  -4  14      534.68      420.96    103.89 o 
  -5  -4  14      524.32      775.56    141.39 o 
  -4  -4  14       44.58      653.45    136.69 o 
  -3  -4  14        1.65      472.89    139.11 o 
  -2  -4  14       20.20       28.18     83.13 o 
  -1  -4  14      932.98     1001.09     66.89 o 
   0  -4  14     3132.11     3145.73    252.92 o 
   1  -4  14     2938.76     3130.69    200.64 o 
   2  -4  14     3428.80     3706.32    296.92 o 
   3  -4  14     3106.73     3080.30    211.13 o 
   4  -4  14     1730.09     1741.53    116.54 o 
   5  -4  14     1345.18     1391.60    161.32 o 
   6  -4  14      922.93      764.25     80.54 o 
   7  -4  14      517.81      513.19     65.97 o 
   8  -4  14        6.50       -3.08    213.48 o 
   9  -4  14        2.40       36.98     67.52 o 
  -7  -3  14      383.35      231.60    102.96 o 
  -6  -3  14      498.73      590.36    142.37 o 
  -5  -3  14      397.38      126.02    103.69 o 
  -4  -3  14      604.66      726.19    136.49 o 
  -3  -3  14       33.57      330.24    119.52 o 
  -2  -3  14       10.53       59.04     75.75 o 
  -1  -3  14      100.59      378.64     74.63 o 
   0  -3  14      448.54      608.71     96.98 o 
   1  -3  14     2104.81     2065.94    157.58 o 
   2  -3  14     3257.16     3414.64    277.80 o 
   3  -3  14     4349.67     4667.29    317.82 o 
   4  -3  14     3269.59     3238.18    320.83 o 
   5  -3  14     3834.93     4176.28    190.81 o 
   6  -3  14     1432.68     1755.94    139.68 o 
   7  -3  14      579.98      601.37     56.69 o 
   8  -3  14      222.54      209.68    177.19 o 
   9  -3  14       16.94      150.02    116.46 o 
  10  -3  14       38.02      -27.72    112.30 o 
  -7  -2  14      449.29      737.46    102.22 o 
  -6  -2  14      667.38      920.03    102.29 o 
  -5  -2  14      662.57      638.01     97.68 o 
  -4  -2  14      460.28      590.94    133.86 o 
  -3  -2  14       60.84      147.56     69.32 o 
  -2  -2  14      160.92      199.13     65.71 o 
  -1  -2  14        3.81      128.65     71.13 o 
   0  -2  14      279.93      447.92    100.70 o 
   1  -2  14      922.51      809.99     83.98 o 
   2  -2  14     2460.79     2555.24    242.82 o 
   3  -2  14     3455.52     3607.09    201.37 o 
   4  -2  14     5488.51     5602.26    398.43 o 
   5  -2  14     3837.02     3858.10    403.79 o 
   6  -2  14      980.24     1203.83     89.55 o 
   7  -2  14     1076.33     1175.99    167.88 o 
   8  -2  14      311.37      412.20     73.82 o 
   9  -2  14      180.82      109.78     65.70 o 
  10  -2  14       30.46       90.09    131.72 o 
  -7  -1  14      479.52      246.07    106.18 o 
  -6  -1  14      948.70      920.43    102.49 o 
  -5  -1  14      700.21      662.87     95.18 o 
  -4  -1  14     1049.34     1368.62    264.83 o 
  -3  -1  14      794.29      737.44     75.66 o 
  -2  -1  14      767.18      766.85     79.83 o 
  -1  -1  14      783.87      679.46     66.39 o 
   0  -1  14       34.60      -67.26     67.26 o 
   1  -1  14     1486.60     1558.56    231.02 o 
   2  -1  14     1964.50     1958.04    138.61 o 
   3  -1  14     4338.94     4166.47    244.39 o 
   4  -1  14     2268.18     2416.33     79.06 o 
   5  -1  14     3052.74     3114.30    249.75 o 
   6  -1  14     2997.88     2810.06    361.65 o 
   7  -1  14     1399.85     1611.63    231.82 o 
   8  -1  14     1336.60     1409.89    140.94 o 
   9  -1  14      335.71      512.56    130.92 o 
  10  -1  14       53.34      -18.19    110.97 o 
  -7   0  14      494.69      930.22    144.47 o 
  -6   0  14      839.34      665.68    138.33 o 
  -5   0  14     1032.87     1485.05    135.35 o 
  -4   0  14     1054.48     1283.11    246.86 o 
  -3   0  14     1329.77     1475.44    113.63 o 
  -2   0  14     1427.78     1252.42     78.28 o 
  -1   0  14      353.31      548.77    152.21 o 
   0   0  14        4.78      -38.75     88.30 o 
   1   0  14      575.81      602.38     63.01 o 
   2   0  14     2226.78     2471.42    272.75 o 
   3   0  14     1599.71     1595.95    210.91 o 
   4   0  14     2882.50     2276.45    610.46 o 
   5   0  14     5858.88     5921.41    391.23 o 
   6   0  14     4604.80     4333.81    505.89 o 
   7   0  14     2639.72     2566.44    203.46 o 
   8   0  14     1036.78     1051.15     65.89 o 
   9   0  14      485.75      490.18    104.44 o 
  10   0  14      138.73      116.11    109.57 o 
  11   0  14        1.11       93.82    178.32 o 
  -7   1  14      199.09      666.24    145.89 o 
  -6   1  14      460.02      800.31    140.45 o 
  -5   1  14     1144.91     1159.07    140.58 o 
  -4   1  14     2139.39     1678.89    226.50 o 
  -3   1  14     2546.88     2422.50    126.70 o 
  -2   1  14      888.01      865.36     74.35 o 
  -1   1  14      837.78      974.23     63.51 o 
   0   1  14      227.38      100.93     72.94 o 
   1   1  14        5.19     -142.92    151.96 o 
   2   1  14       15.30      101.23     72.79 o 
   3   1  14      809.95      818.68    130.32 o 
   4   1  14     2023.14     1977.66    444.89 o 
   5   1  14     2842.37     3283.44    474.37 o 
   6   1  14     4450.44     3811.29    417.29 o 
   7   1  14     2345.30     2219.01    136.42 o 
   8   1  14     1831.31     1597.28    229.42 o 
   9   1  14      699.74      663.05    198.49 o 
  10   1  14      557.35      578.01    321.56 o 
  11   1  14      131.78      163.45     92.43 o 
  -7   2  14      283.78      123.31    147.65 o 
  -6   2  14      493.60      447.02    140.86 o 
  -5   2  14     1069.12     1267.67    367.26 o 
  -4   2  14      930.44     1189.58     93.96 o 
  -3   2  14     1014.01     1470.16    348.27 o 
  -2   2  14     2137.73     2002.56     94.27 o 
  -1   2  14     1243.82     1118.44    217.31 o 
   0   2  14     1486.62     1763.90    223.82 o 
   1   2  14      760.91      852.36     90.99 o 
   2   2  14       21.32      -54.22    237.97 o 
   3   2  14      164.98      212.70     95.30 o 
   4   2  14     1297.81     1272.07     61.77 o 
   5   2  14     1186.23     1095.10     87.29 o 
   6   2  14     1740.91     2020.71     88.48 o 
   7   2  14     1732.42     2120.61    108.86 o 
   8   2  14     1376.05     1114.40     95.01 o 
   9   2  14     1230.62     1016.07    171.59 o 
  10   2  14      803.38      652.76    127.35 o 
  11   2  14      214.18      211.93     80.48 o 
  -6   3  14      269.20      529.23    142.11 o 
  -5   3  14      487.06      215.21    188.46 o 
  -4   3  14      705.01      566.13    225.06 o 
  -3   3  14     1485.67     1815.27     95.77 o 
  -2   3  14     1785.01     1709.59     92.47 o 
  -1   3  14     2014.91     2172.57    123.68 o 
   0   3  14     1519.90     1037.95    186.66 o 
   1   3  14     1115.97     1210.06    178.01 o 
   2   3  14      122.60      385.23    247.86 o 
   3   3  14      124.64      105.76     88.02 o 
   4   3  14      690.76     1137.20    122.88 o 
   5   3  14     1094.20     1115.38    196.96 o 
   6   3  14     1878.99     1850.41    435.06 o 
   7   3  14     1844.42     1190.22    112.98 o 
   8   3  14     2156.53     1766.79    248.70 o 
   9   3  14     1407.11     1363.00    186.96 o 
  10   3  14      946.62      932.87    124.63 o 
  -6   4  14      197.71       29.83    114.39 o 
  -5   4  14      510.85      672.60    203.64 o 
  -4   4  14     1360.36     1447.11    396.30 o 
  -3   4  14     1340.91     1390.64     94.59 o 
  -2   4  14     2624.15     2871.42    191.26 o 
  -1   4  14     3047.30     2660.42    180.42 o 
   0   4  14     1733.60     1853.57    512.97 o 
   1   4  14      202.07      210.54     91.20 o 
   2   4  14       37.98      198.24     71.61 o 
   3   4  14       80.03       64.03    140.44 o 
   4   4  14      736.39      880.60     88.67 o 
   5   4  14     1744.92     1264.09    128.38 o 
   6   4  14     1287.30     1640.12     84.87 o 
   7   4  14     1665.53     1984.55    263.46 o 
   8   4  14     1326.13      838.51    194.53 o 
   9   4  14      904.03     1010.86     91.91 o 
  10   4  14      773.25      595.31    244.81 o 
  -5   5  14      243.05      254.80    109.98 o 
  -4   5  14      520.03      506.97    213.35 o 
  -3   5  14     1068.77     1056.96     86.76 o 
  -2   5  14     1176.45      927.58    161.91 o 
  -1   5  14     1852.77     2058.18     98.16 o 
   0   5  14     2714.17     3050.58     99.31 o 
   1   5  14     4809.82     4520.75    841.32 o 
   2   5  14     1494.95     1091.24    174.82 o 
   3   5  14       62.28     -118.71    118.71 o 
   4   5  14       15.75      104.72    166.96 o 
   5   5  14      276.35      401.11     72.39 o 
   6   5  14      715.22      454.92     62.81 o 
   7   5  14      568.15      444.17     92.48 o 
   8   5  14      818.69      955.62    382.33 o 
   9   5  14     1287.49     1372.67    109.36 o 
  10   5  14     1113.83     1107.18     98.31 o 
  -5   6  14       39.98      209.60    105.40 o 
  -4   6  14      158.56      303.88    141.58 o 
  -3   6  14      446.53      355.62    165.58 o 
  -2   6  14     1484.53     1273.05    166.98 o 
  -1   6  14     3013.12     3240.32    100.97 o 
   0   6  14     3032.91     3542.94     97.77 o 
   1   6  14     2616.22     2084.02     72.02 o 
   2   6  14      841.89      945.60    103.69 o 
   3   6  14      486.04      333.03     64.16 o 
   4   6  14      421.87      526.26     63.52 o 
   5   6  14       17.51      -87.24     87.24 o 
   6   6  14       16.45      150.90    221.44 o 
   7   6  14      487.17      396.72     71.72 o 
   8   6  14     1093.06     1304.79    316.51 o 
   9   6  14      907.77      897.80    117.28 o 
  -4   7  14       18.25        6.30    142.73 o 
  -3   7  14      568.25      566.32    101.47 o 
  -2   7  14     1226.95     1209.59     82.62 o 
  -1   7  14     2350.78     2203.31    765.73 o 
   0   7  14     1654.05     1922.48     98.64 o 
   1   7  14     1290.37     1115.39    128.04 o 
   2   7  14     1579.79     1291.29    166.78 o 
   3   7  14     1037.11     1252.35     92.88 o 
   4   7  14      717.66      663.30    248.35 o 
   5   7  14      239.37      362.46     71.68 o 
   6   7  14        3.47      334.65    109.37 o 
   7   7  14      297.71       13.42     88.79 o 
   8   7  14      656.75      468.49    118.06 o 
   9   7  14      738.49      700.87     80.26 o 
  -3   8  14      275.04      766.47     84.58 o 
  -2   8  14      610.04      523.73    292.16 o 
  -1   8  14      833.82     1151.74    102.56 o 
   0   8  14      972.86      963.56    186.19 o 
   1   8  14     1421.60     1288.89    349.61 o 
   2   8  14     1745.49     1456.27    265.30 o 
   3   8  14     1230.93      941.55    186.76 o 
   4   8  14      809.01     1315.81    171.77 o 
   5   8  14       74.13     -104.43    189.56 o 
   6   8  14       19.59       29.81     75.64 o 
   7   8  14      103.67      127.03     66.29 o 
   8   8  14      245.13      164.06     80.69 o 
  -2   9  14      316.85      507.85    174.65 o 
  -1   9  14      846.14      792.67    105.26 o 
   0   9  14     1595.42     1215.28    207.82 o 
   1   9  14     1326.85     1234.06    280.86 o 
   2   9  14     1408.00     1242.39    100.54 o 
   3   9  14      928.23      847.24    325.04 o 
   4   9  14      604.26      708.16    144.85 o 
   5   9  14      441.89      515.21     69.96 o 
   6   9  14      222.18      184.26    123.69 o 
   7   9  14       55.59       95.58    204.57 o 
   1  10  14     1001.55     1061.92    106.38 o 
   2  10  14     1053.75      722.86     85.68 o 
   3  10  14     1214.59     1246.78    413.87 o 
   4  10  14     1181.51     1149.99    385.36 o 
   5  10  14      759.67      672.86    124.45 o 
  -2  -9  15      208.32      494.13    110.80 o 
  -1  -9  15        1.85       75.56    155.26 o 
   1  -9  15      198.98       28.34    150.35 o 
   2  -9  15      545.58      592.56    148.02 o 
   3  -9  15      796.25      772.07    174.52 o 
   4  -9  15     1202.35     1315.22    178.14 o 
  -3  -8  15      595.13      925.19    156.88 o 
  -2  -8  15      149.67      134.45    147.32 o 
  -1  -8  15      146.34      206.52    143.35 o 
   0  -8  15       28.34       43.23    145.20 o 
   1  -8  15       19.45       92.49    145.81 o 
   2  -8  15      398.12      440.70    146.95 o 
   3  -8  15     1574.82     1637.13     92.73 o 
   4  -8  15     1965.28     1660.94     75.27 o 
   5  -8  15     1429.94     1255.27     97.00 o 
   6  -8  15      914.53      571.91     91.13 o 
  -4  -7  15      606.89      634.71    157.23 o 
  -3  -7  15      518.20      639.18    149.60 o 
  -2  -7  15      599.05     1280.54    145.95 o 
  -1  -7  15      650.76      897.16    105.17 o 
   0  -7  15      366.11      465.07    143.95 o 
   1  -7  15        8.40       63.33    112.14 o 
   2  -7  15      139.98      329.11     80.48 o 
   3  -7  15      530.70      528.21     85.49 o 
   4  -7  15     1039.72      958.97     83.75 o 
   5  -7  15     1133.91     1234.01    140.22 o 
   6  -7  15     1351.19     1383.65     83.41 o 
   7  -7  15     1174.15     1016.38    133.07 o 
  -5  -6  15      437.05      256.72    108.99 o 
  -4  -6  15      489.78      944.04    148.83 o 
  -3  -6  15     1488.98     1540.58    147.49 o 
  -2  -6  15     1258.85     1506.44    145.41 o 
  -1  -6  15     1021.54      904.14     87.66 o 
   0  -6  15      369.17      423.87    119.05 o 
   1  -6  15      221.34      214.33     79.98 o 
   2  -6  15        0.62      282.56     81.49 o 
   3  -6  15       63.45      404.29    115.38 o 
   4  -6  15      349.43      383.08     81.58 o 
   5  -6  15      678.15      683.52    106.28 o 
   6  -6  15     1694.89     1630.20    258.13 o 
   7  -6  15     1313.75     1218.62     74.45 o 
   8  -6  15     1249.34     1165.90    111.09 o 
  -5  -5  15      588.00      835.59    149.30 o 
  -4  -5  15      952.23      940.82    105.50 o 
  -3  -5  15     1000.22     1067.19    144.47 o 
  -2  -5  15     1176.88      963.36    100.94 o 
  -1  -5  15     1314.08     1432.20     80.27 o 
   0  -5  15     1671.54     1872.30     98.34 o 
   1  -5  15      468.64      381.39     71.61 o 
   2  -5  15      103.80      184.62    118.59 o 
   3  -5  15       27.15        4.64     75.87 o 
   4  -5  15      538.94      650.96     77.37 o 
   5  -5  15      805.93      828.45    113.06 o 
   6  -5  15     1224.34     1180.59    142.05 o 
   7  -5  15     1539.20     1179.27    216.89 o 
   8  -5  15     1629.92     1323.91    268.86 o 
   9  -5  15      811.83      980.89     88.02 o 
  -6  -4  15      179.49      594.97    147.18 o 
  -5  -4  15      718.17     1052.43    143.53 o 
  -4  -4  15      854.71      948.87    103.56 o 
  -3  -4  15     1663.78     1764.00    142.73 o 
  -2  -4  15     1567.55     1601.42     75.06 o 
  -1  -4  15     1464.95     1820.68    153.73 o 
   0  -4  15      662.04      628.95    128.51 o 
   1  -4  15      759.33      827.87     62.37 o 
   2  -4  15       34.05      198.04     76.23 o 
   3  -4  15      160.35      449.15    133.14 o 
   4  -4  15      655.20      933.75    152.73 o 
   5  -4  15      331.08      574.49     75.88 o 
   6  -4  15      804.80      786.83     86.84 o 
   7  -4  15      968.52     1167.31    254.49 o 
   8  -4  15     1079.65      998.98    105.50 o 
   9  -4  15     1312.90     1497.67     82.08 o 
  -6  -3  15       58.07      193.36    102.00 o 
  -5  -3  15      178.85      198.93    102.77 o 
  -4  -3  15      586.19      522.94    142.60 o 
  -3  -3  15      698.57      658.56    107.51 o 
  -2  -3  15     2387.61     2429.68    154.28 o 
  -1  -3  15     3858.31     3766.89    230.49 o 
   0  -3  15     4611.07     4928.58    343.79 o 
   1  -3  15     2163.62     2293.34    238.32 o 
   2  -3  15      485.58      379.15     71.42 o 
   3  -3  15      199.44      129.36     83.60 o 
   4  -3  15        6.01      126.79     80.77 o 
   5  -3  15      185.14      459.39     72.87 o 
   6  -3  15      167.37      144.98    121.10 o 
   7  -3  15      727.91      787.17    199.87 o 
   8  -3  15     1830.93     1735.70     84.94 o 
   9  -3  15     1348.80     1315.90     94.26 o 
  10  -3  15      672.41      514.71     82.27 o 
  -6  -2  15        2.35      -61.14    100.98 o 
  -5  -2  15       62.85     -139.71    139.71 o 
  -4  -2  15      273.17      310.00     94.77 o 
  -3  -2  15     1336.12     1188.58     62.26 o 
  -2  -2  15     1910.26     1543.15    101.47 o 
  -1  -2  15     3060.05     2842.62    125.11 o 
   0  -2  15     2848.59     2948.38    220.34 o 
   1  -2  15     3294.73     3525.74    249.79 o 
   2  -2  15     2413.96     2492.47    257.15 o 
   3  -2  15     1522.37     1638.93    225.91 o 
   4  -2  15      380.89      583.81     58.14 o 
   5  -2  15       16.95      152.22     81.23 o 
   6  -2  15      396.80      386.80     52.46 o 
   7  -2  15      617.35      860.70    225.17 o 
   8  -2  15      521.70      393.91     65.30 o 
   9  -2  15     1017.11     1003.82     82.07 o 
  10  -2  15      615.41      597.44    146.79 o 
  -6  -1  15       35.05      168.58    100.49 o 
  -5  -1  15        5.97     -133.54    133.54 o 
  -4  -1  15      535.13      515.89     91.98 o 
  -3  -1  15      455.74      451.63     69.74 o 
  -2  -1  15      886.27      656.83    125.15 o 
  -1  -1  15     1924.61     2028.00    120.85 o 
   0  -1  15     2990.16     2904.73    125.15 o 
   1  -1  15     4282.58     4004.37    104.66 o 
   2  -1  15     2896.57     2943.09    137.26 o 
   3  -1  15      787.21      846.80    129.84 o 
   4  -1  15      859.46     1129.54     76.10 o 
   5  -1  15        4.85      108.74     72.19 o 
   6  -1  15       53.57        1.49     57.92 o 
   7  -1  15      442.74      532.31    133.51 o 
   8  -1  15      726.61      844.07    224.04 o 
   9  -1  15      900.03      726.55    106.17 o 
  10  -1  15      921.00      951.01    178.48 o 
  -6   0  15        6.96     -142.19    142.19 o 
  -5   0  15       16.95      -74.25     94.91 o 
  -4   0  15        5.98       29.15    107.67 o 
  -3   0  15      279.26      295.16     75.66 o 
  -2   0  15      455.37      225.00     65.30 o 
  -1   0  15     1969.12     2211.56    179.32 o 
   0   0  15     4023.38     4428.16     96.16 o 
   1   0  15     3708.05     3444.37    279.19 o 
   2   0  15     2734.57     2688.04    527.82 o 
   3   0  15     1105.07     1227.31    149.54 o 
   4   0  15      600.59      876.38    113.35 o 
   5   0  15      526.17      581.22     77.36 o 
   6   0  15       26.95       39.37     60.96 o 
   7   0  15      149.64      321.42     74.15 o 
   8   0  15      540.95      618.33    112.28 o 
   9   0  15     1263.05     1238.76    182.42 o 
  10   0  15      599.29      414.49    109.03 o 
  -6   1  15      233.79      365.62    100.78 o 
  -5   1  15      183.19      460.46    102.86 o 
  -4   1  15        6.21       -3.94    104.82 o 
  -3   1  15      319.50      170.21    148.97 o 
  -2   1  15     1269.87     1409.93    152.62 o 
  -1   1  15     2110.75     1693.46     68.11 o 
   0   1  15     2267.76     2355.71     96.38 o 
   1   1  15     2269.78     2395.96     91.65 o 
   2   1  15     2921.42     2910.50    527.12 o 
   3   1  15     2116.73     2343.71    158.29 o 
   4   1  15     3242.78     3029.84     68.91 o 
   5   1  15     2639.56     2959.83    113.49 o 
   6   1  15      746.97      745.32     89.16 o 
   7   1  15       17.05      129.54     73.11 o 
   8   1  15      291.96      202.00     65.58 o 
   9   1  15      304.65      406.54     80.22 o 
  10   1  15      535.12      623.05    106.53 o 
  -6   2  15      288.75      569.60    145.59 o 
  -5   2  15       58.75       78.41     81.19 o 
  -4   2  15       33.07      300.20    125.05 o 
  -3   2  15       72.71      -25.59    169.18 o 
  -2   2  15      398.37      354.77     74.18 o 
  -1   2  15      968.09      871.33    171.00 o 
   0   2  15     2152.82     1669.03    169.56 o 
   1   2  15     1469.01     1490.36     91.82 o 
   2   2  15     4150.34     5023.70     95.79 o 
   3   2  15     3912.52     4146.53    469.91 o 
   4   2  15     2643.15     2486.05    166.61 o 
   5   2  15     1728.03     1804.90    116.57 o 
   6   2  15      630.64      699.24     69.02 o 
   7   2  15      204.56       88.56    121.50 o 
   8   2  15       15.57       81.88     70.21 o 
   9   2  15      170.28       46.32    107.89 o 
  10   2  15      273.04      420.00    175.73 o 
  -6   3  15      389.33      200.97    143.88 o 
  -5   3  15      324.76      317.53    115.06 o 
  -4   3  15       78.91      215.89    129.96 o 
  -3   3  15       68.37      -42.45     97.77 o 
  -2   3  15       11.07      229.72    198.34 o 
  -1   3  15       71.72      268.26    177.02 o 
   0   3  15     1936.66     1993.20     98.06 o 
   1   3  15     4137.41     4533.80    132.97 o 
   2   3  15     2963.47     3117.82    379.33 o 
   3   3  15     2853.81     2866.31    555.32 o 
   4   3  15     2288.80     2821.43     90.26 o 
   5   3  15     1843.39     1620.06    466.29 o 
   6   3  15     1367.15     1380.53    487.58 o 
   7   3  15      731.81      923.12     86.02 o 
   8   3  15      100.53      415.69    191.85 o 
   9   3  15       20.58      122.52    270.03 o 
  10   3  15      246.87      -27.45    205.61 o 
  -5   4  15      534.43      608.27    231.39 o 
  -4   4  15      519.62      549.46     79.92 o 
  -3   4  15      238.65      490.37     89.14 o 
  -2   4  15       38.59       -3.46     77.06 o 
  -1   4  15      433.97      464.20    115.74 o 
   0   4  15     1627.08     1663.86     94.38 o 
   1   4  15     1252.33     1092.38    164.49 o 
   2   4  15     1538.17     1264.80    124.02 o 
   3   4  15     1533.51     1762.51    241.96 o 
   4   4  15     1718.39     1977.82     89.96 o 
   5   4  15     2729.78     2069.26    477.29 o 
   6   4  15     1369.93     1410.37    122.04 o 
   7   4  15      287.07      531.09    384.26 o 
   8   4  15      127.28      247.91    321.64 o 
   9   4  15       12.60      -64.72     64.72 o 
  10   4  15        2.50      139.11     78.38 o 
  -5   5  15      648.06      216.16     91.01 o 
  -4   5  15      337.42      252.43     84.22 o 
  -3   5  15      263.51      124.99    279.38 o 
  -2   5  15       73.17      164.08     93.05 o 
  -1   5  15       72.40      516.08    258.64 o 
   0   5  15       22.60      103.81    161.15 o 
   1   5  15     1237.15     1234.84    255.98 o 
   2   5  15     2354.39     2619.04    194.24 o 
   3   5  15     2966.22     2722.65    344.55 o 
   4   5  15     2943.68     2808.11    320.27 o 
   5   5  15     2599.74     2744.39    141.49 o 
   6   5  15     1328.71     1103.25     75.70 o 
   7   5  15      788.93      627.38    258.31 o 
   8   5  15      389.69      348.51     74.55 o 
   9   5  15       94.97      210.26     95.91 o 
  -4   6  15      325.20      150.90    100.49 o 
  -3   6  15      422.74      620.53    207.31 o 
  -2   6  15      427.33      454.82     80.36 o 
  -1   6  15       80.07      462.08    117.69 o 
   0   6  15       25.92      193.88     76.76 o 
   1   6  15      193.88      -78.71     78.71 o 
   2   6  15      963.14      773.23     93.02 o 
   3   6  15     1975.20     2132.30     96.32 o 
   4   6  15     1613.47     1511.01    410.98 o 
   5   6  15     1760.73     1614.15    357.43 o 
   6   6  15     2349.33     1859.78    450.86 o 
   7   6  15     1145.18      797.87     76.66 o 
   8   6  15      621.62      469.40    152.25 o 
   9   6  15      185.70       41.17     99.02 o 
  -3   7  15      699.90      685.61    106.06 o 
  -2   7  15      589.49      181.18     69.62 o 
  -1   7  15       76.99      173.59    224.36 o 
   0   7  15        9.19       33.64    316.86 o 
   1   7  15      132.07      340.38     77.55 o 
   2   7  15      213.44      370.25    187.98 o 
   3   7  15      286.45      269.07    165.73 o 
   4   7  15      836.54      658.59    192.34 o 
   5   7  15     2170.45     1974.84    336.60 o 
   6   7  15     2482.75     1948.39    364.07 o 
   7   7  15     1828.29     1985.83    244.95 o 
   8   7  15      697.78      725.09    320.06 o 
  -2   8  15      427.26      483.32    227.47 o 
  -1   8  15      199.01      489.58    101.40 o 
   0   8  15       50.97       14.82     83.15 o 
   1   8  15       27.87       24.33    368.99 o 
   2   8  15       39.47       74.96    161.43 o 
   3   8  15      372.75      176.22     80.94 o 
   4   8  15     1070.04      712.18    167.78 o 
   5   8  15     1566.68     1841.26     97.08 o 
   6   8  15     1590.11     1342.19    474.64 o 
   7   8  15      942.97      716.46    157.64 o 
   0   9  15      200.73      198.94     85.02 o 
   1   9  15       73.90      -40.85     83.99 o 
   2   9  15        6.53      378.02     82.19 o 
   3   9  15      136.73      371.38    213.85 o 
   4   9  15      255.03       89.87    104.83 o 
   5   9  15      495.26      605.67    290.02 o 
   6   9  15      919.04      815.30    462.72 o 
   0  -9  16      976.09      868.79    162.11 o 
   1  -9  16      673.39      973.42    156.41 o 
   2  -9  16      524.54      641.43    150.62 o 
   3  -9  16      499.29      530.13    177.24 o 
  -2  -8  16      683.39      700.17    154.80 o 
  -1  -8  16     1000.04      810.16    150.31 o 
   0  -8  16      876.43     1339.90    153.53 o 
   1  -8  16      712.93      646.30    150.19 o 
   2  -8  16      976.73      892.04    298.44 o 
   3  -8  16      762.79      840.26     81.86 o 
   4  -8  16      533.13      339.16    121.56 o 
   5  -8  16       45.06      265.38     80.33 o 
  -3  -7  16      164.66      203.75    103.94 o 
  -2  -7  16      308.52       44.28    143.41 o 
  -1  -7  16      687.05      734.37    107.78 o 
   0  -7  16      952.50     1541.65    147.89 o 
   1  -7  16     1452.04     1444.37    128.33 o 
   2  -7  16     2263.78     2305.70    163.82 o 
   3  -7  16     2323.62     2392.88    201.94 o 
   4  -7  16     1424.76     1273.79    105.70 o 
   5  -7  16      571.85      654.50    253.90 o 
   6  -7  16       48.40      231.43     73.94 o 
  -4  -6  16       17.42      134.53    150.61 o 
  -3  -6  16        5.53       50.20    104.64 o 
  -2  -6  16      155.79      538.24    144.37 o 
  -1  -6  16      420.25      488.51    187.52 o 
   0  -6  16     1322.22     1332.52     85.23 o 
   1  -6  16     1581.79     1762.05    160.83 o 
   2  -6  16     1976.59     1862.00    147.06 o 
   3  -6  16     1777.68     1753.87     72.02 o 
   4  -6  16     1663.98     1560.99    212.31 o 
   5  -6  16      940.09     1051.46    149.09 o 
   6  -6  16      600.89      630.02     70.69 o 
   7  -6  16       94.93       82.33    101.19 o 
  -5  -5  16      180.00      234.46    147.08 o 
  -4  -5  16      346.96      396.46    106.66 o 
  -3  -5  16      169.50       -7.19    101.28 o 
  -2  -5  16        5.83      218.25    135.22 o 
  -1  -5  16      751.08      830.12    123.22 o 
   0  -5  16     1274.36     1401.12    160.95 o 
   1  -5  16      828.70      936.51     69.63 o 
   2  -5  16     1506.05     1717.81    220.85 o 
   3  -5  16     2396.11     2345.10    239.98 o 
   4  -5  16     1833.21     1866.65    193.07 o 
   5  -5  16     1482.63     1600.15    243.17 o 
   6  -5  16     1087.14     1232.63    244.57 o 
   7  -5  16      167.00      314.91     80.71 o 
   8  -5  16        2.37      109.49     81.58 o 
  -5  -4  16      444.93      234.54    149.83 o 
  -4  -4  16      276.70      924.19    143.20 o 
  -3  -4  16       21.20     -102.75    102.75 o 
  -2  -4  16      213.07      384.34     68.23 o 
  -1  -4  16      149.68      473.72     76.52 o 
   0  -4  16      329.48      306.17     67.77 o 
   1  -4  16      794.36      814.23     60.91 o 
   2  -4  16     1219.61     1167.06    129.84 o 
   3  -4  16     2341.23     2353.91    236.47 o 
   4  -4  16     2517.49     2491.04    266.96 o 
   5  -4  16     1341.36     1272.71    123.81 o 
   6  -4  16      477.28      551.92     83.28 o 
   7  -4  16      689.15     1013.02    183.84 o 
   8  -4  16      433.92      564.42    107.76 o 
   9  -4  16      113.50      191.69    114.69 o 
  -5  -3  16      295.74      227.60    148.06 o 
  -4  -3  16      474.21      293.17    102.90 o 
  -3  -3  16      773.96      717.83     87.48 o 
  -2  -3  16      494.05      563.78     99.67 o 
  -1  -3  16        0.13      -53.19     76.04 o 
   0  -3  16      965.80     1166.62    142.29 o 
   1  -3  16     1503.10     1520.61     78.26 o 
   2  -3  16     1434.57     1371.86    188.21 o 
   3  -3  16     2787.39     2527.18    249.14 o 
   4  -3  16     2197.26     2059.19    166.54 o 
   5  -3  16     1622.45     1702.03    106.60 o 
   6  -3  16     1804.13     1883.48    142.00 o 
   7  -3  16     1050.87      879.41     76.40 o 
   8  -3  16      402.72      485.84     78.58 o 
   9  -3  16       68.94      216.24    104.21 o 
  -6  -2  16      184.73      583.66    151.48 o 
  -5  -2  16      565.93      580.27    144.00 o 
  -4  -2  16      867.14      622.44    143.36 o 
  -3  -2  16     1070.27     1292.02    141.86 o 
  -2  -2  16      327.89      295.79     77.73 o 
  -1  -2  16        4.76      180.18    121.49 o 
   0  -2  16       35.65      106.15    133.81 o 
   1  -2  16      351.60      604.76    177.46 o 
   2  -2  16      613.65      743.55     88.95 o 
   3  -2  16     1383.82     1498.37    163.32 o 
   4  -2  16     2830.13     3020.49    219.69 o 
   5  -2  16     3412.55     3098.57    203.25 o 
   6  -2  16     1901.89     2040.81    373.24 o 
   7  -2  16     1313.12     1365.96    186.02 o 
   8  -2  16      393.43      573.28    165.65 o 
   9  -2  16      243.52      280.47     79.02 o 
  -6  -1  16      546.23      416.44    149.93 o 
  -5  -1  16     1014.79      895.01    148.90 o 
  -4  -1  16     1108.72     1420.96    386.20 o 
  -3  -1  16      761.81     1018.63    158.30 o 
  -2  -1  16      261.07      272.59     99.75 o 
  -1  -1  16      138.56      160.75     76.41 o 
   0  -1  16      146.89      112.25    101.29 o 
   1  -1  16        5.30      126.34     64.28 o 
   2  -1  16       72.12      -30.21     66.38 o 
   3  -1  16     1780.64     1882.93    320.37 o 
   4  -1  16     3808.67     3739.56    341.07 o 
   5  -1  16     3591.65     3313.20    300.13 o 
   6  -1  16     2902.01     2806.63    353.47 o 
   7  -1  16     1146.65     1195.38    210.68 o 
   8  -1  16     1056.54      956.43    286.26 o 
   9  -1  16      530.12      617.99    113.79 o 
  10  -1  16      249.07      213.63     77.14 o 
  -6   0  16      310.79      302.21    103.47 o 
  -5   0  16      639.69     1174.57    143.74 o 
  -4   0  16      866.16      716.62    164.14 o 
  -3   0  16      762.09      689.64     92.08 o 
  -2   0  16     1191.15     1169.74    168.67 o 
  -1   0  16      509.01      569.66    112.17 o 
   0   0  16      445.65      622.53     66.51 o 
   1   0  16       22.70      167.68     63.57 o 
   2   0  16      241.71      375.26     60.42 o 
   3   0  16     1351.56     1168.55     58.96 o 
   4   0  16     2079.17     1985.29    120.74 o 
   5   0  16     1517.37     1522.55    258.45 o 
   6   0  16     1459.30     1440.69    126.91 o 
   7   0  16     2578.21     2263.90    356.62 o 
   8   0  16     1061.14      897.59    163.27 o 
   9   0  16      867.59      677.85    183.99 o 
  10   0  16      232.32      190.23    110.43 o 
  -5   1  16      610.40     1239.63    143.87 o 
  -4   1  16     1041.27     1085.53    335.42 o 
  -3   1  16     1334.64     1602.40    261.98 o 
  -2   1  16     1365.96     1667.48    416.05 o 
  -1   1  16      698.79      690.10     89.75 o 
   0   1  16      164.48      379.68     88.63 o 
   1   1  16      146.65       11.44    124.03 o 
   2   1  16      107.48      241.93     73.01 o 
   3   1  16       33.55      -73.74     73.74 o 
   4   1  16      681.58      759.81    227.36 o 
   5   1  16     1570.81     1601.39     93.75 o 
   6   1  16     2609.85     2628.15    451.23 o 
   7   1  16     1836.21     1487.29    112.96 o 
   8   1  16     1920.80     2019.60    269.25 o 
   9   1  16      872.97      879.22     60.17 o 
  10   1  16      500.64      700.63    153.01 o 
  -5   2  16      331.87      314.91    124.47 o 
  -4   2  16     1240.12     1255.46    151.97 o 
  -3   2  16     1207.88     1022.76     80.82 o 
  -2   2  16     1312.04     1502.35     95.93 o 
  -1   2  16      884.50     1344.81     92.90 o 
   0   2  16      861.54      918.55     88.95 o 
   1   2  16      662.71      620.18    117.04 o 
   2   2  16      550.15      520.34    128.75 o 
   3   2  16      102.36      174.46     74.82 o 
   4   2  16      654.60      751.66    133.29 o 
   5   2  16     1023.43     1138.18    119.62 o 
   6   2  16      864.96      605.03     72.90 o 
   7   2  16     1540.15     1483.93    322.35 o 
   8   2  16      983.96      905.39    238.76 o 
   9   2  16     1198.15      982.95    366.33 o 
  10   2  16      688.04      735.14    180.00 o 
  -5   3  16      261.34       67.69     89.47 o 
  -4   3  16      566.92      701.27     80.65 o 
  -3   3  16      812.26     1066.69    106.28 o 
  -2   3  16     1180.32     1100.96    248.94 o 
  -1   3  16     3307.40     2146.43    215.97 o 
   0   3  16     2154.58     2430.22     94.33 o 
   1   3  16      905.14      793.25    166.95 o 
   2   3  16      272.94      393.37     99.68 o 
   3   3  16        2.91       77.68     63.52 o 
   4   3  16      228.44      167.10    175.64 o 
   5   3  16      555.42      451.36     87.99 o 
   6   3  16      651.81      301.61    120.52 o 
   7   3  16      805.08      776.28    165.52 o 
   8   3  16     1523.60     1194.99    229.59 o 
   9   3  16     1111.27      704.42    106.62 o 
  10   3  16      741.81      703.68    279.19 o 
  -4   4  16      518.80      402.20     69.94 o 
  -3   4  16     1371.93     1130.76    403.64 o 
  -2   4  16     1327.21     1637.97     97.66 o 
  -1   4  16      772.25      949.90    235.16 o 
   0   4  16     1021.28      800.46     69.39 o 
   1   4  16      937.69      945.65    156.04 o 
   2   4  16      200.96      268.52     92.82 o 
   3   4  16       89.04       80.28    195.54 o 
   4   4  16        0.40       18.55    243.69 o 
   5   4  16      194.38      428.14    234.77 o 
   6   4  16      557.69      413.86    110.26 o 
   7   4  16      841.61      660.81     64.52 o 
   8   4  16      693.78      339.46    171.48 o 
   9   4  16     1222.56     1081.67    239.25 o 
  -4   5  16      189.22      183.52    100.73 o 
  -3   5  16      689.78      572.38    216.79 o 
  -2   5  16      793.47      973.73     98.20 o 
  -1   5  16     2016.01     1523.57    419.30 o 
   0   5  16     2078.82     2078.51    389.69 o 
   1   5  16     1588.27     1487.34     69.89 o 
   2   5  16     2041.72     2301.74    219.16 o 
   3   5  16      915.92      998.88    114.46 o 
   4   5  16       48.38      123.09    156.57 o 
   5   5  16       33.66       44.66    226.74 o 
   6   5  16      266.97      401.07    449.58 o 
   7   5  16      615.38      658.13     94.84 o 
   8   5  16      765.93      610.18     67.90 o 
   9   5  16      597.82      603.40    135.40 o 
  -3   6  16      333.27      310.23     84.29 o 
  -2   6  16      592.30      633.91    278.59 o 
  -1   6  16      660.02      503.48     80.19 o 
   0   6  16     1599.79     1706.90    100.74 o 
   1   6  16     2519.18     3029.78    486.94 o 
   2   6  16     2497.63     2868.60    147.16 o 
   3   6  16     1571.75     1377.55    334.49 o 
   4   6  16      431.64      626.62     93.11 o 
   5   6  16       32.20        2.38    127.52 o 
   6   6  16        2.79      -36.49     75.19 o 
   7   6  16       74.52      286.73    137.25 o 
   8   6  16      153.06      194.00    124.45 o 
  -2   7  16      328.42      215.53    236.54 o 
  -1   7  16      693.35      698.36     84.06 o 
   0   7  16     1397.79     1336.95    101.28 o 
   1   7  16     1228.19      704.12     82.35 o 
   2   7  16     1170.17     1004.46    100.85 o 
   3   7  16     1257.03     1452.28    175.39 o 
   4   7  16      860.60      957.10     81.73 o 
   5   7  16      382.43      319.06    112.81 o 
   6   7  16       35.44       20.78    260.83 o 
   7   7  16       72.82      227.78    160.99 o 
   8   7  16      241.17      182.46     67.27 o 
  -1   8  16      424.71      494.93     86.01 o 
   0   8  16      773.52      295.89     74.27 o 
   1   8  16      931.90      793.82    104.13 o 
   2   8  16      896.56     1007.24    465.54 o 
   3   8  16     1030.78      947.49     83.19 o 
   4   8  16      558.72      719.31    101.67 o 
   5   8  16      232.85      418.71    127.30 o 
   6   8  16       90.64      109.21    146.58 o 
   1   9  16      919.78      686.83    107.56 o 
   2   9  16     1040.37     1274.69    133.54 o 
   3   9  16     1137.51      997.47     75.48 o 
   4   9  16      993.64     1059.65    144.31 o 
  -1  -8  17      155.17      391.06    155.12 o 
   0  -8  17       26.67        3.87    151.93 o 
   1  -8  17       17.16       13.52    150.48 o 
   2  -8  17       95.78      138.63    116.18 o 
   3  -8  17      229.36      271.77     87.28 o 
   4  -8  17      340.10       94.88     88.21 o 
  -2  -7  17      375.83        8.85    155.13 o 
  -1  -7  17      236.11      401.43    106.93 o 
   0  -7  17      651.33      891.46    146.55 o 
   1  -7  17      468.57      935.12    150.34 o 
   2  -7  17       14.38      367.22     83.89 o 
   3  -7  17      126.40      186.01     84.10 o 
   4  -7  17      651.79      584.87     84.55 o 
   5  -7  17      881.23      890.92    104.60 o 
   6  -7  17      851.19      690.12    150.76 o 
  -3  -6  17      398.78      241.27    151.20 o 
  -2  -6  17      459.54      556.84    149.07 o 
  -1  -6  17     1065.49      873.21    172.61 o 
   0  -6  17     1231.39     1034.83     79.34 o 
   1  -6  17      784.94      814.18    125.91 o 
   2  -6  17       43.95      208.56     82.56 o 
   3  -6  17       85.69      235.77     71.62 o 
   4  -6  17      222.07      368.85     70.55 o 
   5  -6  17      279.78      428.27     76.47 o 
   6  -6  17      537.45      629.45     83.55 o 
   7  -6  17      927.09      746.50    145.26 o 
  -4  -5  17      408.41      536.03    148.75 o 
  -3  -5  17      917.60     1171.62    148.97 o 
  -2  -5  17     1769.83     1763.06    147.76 o 
  -1  -5  17     1169.43     1216.42     72.31 o 
   0  -5  17      976.56     1144.04    193.78 o 
   1  -5  17      552.73      564.41     80.32 o 
   2  -5  17       73.11      229.19    155.60 o 
   3  -5  17        2.61      163.43    138.48 o 
   4  -5  17       21.29      278.68    115.15 o 
   5  -5  17      264.73      199.15    118.74 o 
   6  -5  17      849.59      766.07    114.00 o 
   7  -5  17     1037.07      775.36     83.97 o 
  -4  -4  17      499.10      468.14    146.21 o 
  -3  -4  17      616.45      510.31    142.51 o 
  -2  -4  17      407.35      603.15     68.94 o 
  -1  -4  17      920.94     1173.31    193.87 o 
   0  -4  17      868.56      854.30    159.07 o 
   1  -4  17     1012.05     1083.87    205.89 o 
   2  -4  17      533.28      572.45     67.27 o 
   3  -4  17      198.49       94.75     78.12 o 
   4  -4  17        9.83       25.20     95.99 o 
   5  -4  17      162.04      252.57     61.08 o 
   6  -4  17      155.78      186.91     79.34 o 
   7  -4  17      551.13      791.73     83.24 o 
   8  -4  17      968.40      899.26    112.00 o 
  -5  -3  17       48.88     -103.09    103.09 o 
  -4  -3  17      175.26      300.93    142.79 o 
  -3  -3  17      541.52      380.80    106.51 o 
  -2  -3  17     1479.28     1321.00     74.80 o 
  -1  -3  17     1928.84     1960.42     81.53 o 
   0  -3  17     2510.37     2685.88    334.80 o 
   1  -3  17     2458.76     2452.66    207.20 o 
   2  -3  17      775.95      743.74    163.32 o 
   3  -3  17      174.66      293.94     76.19 o 
   4  -3  17      130.78      250.90     67.96 o 
   5  -3  17        1.75       14.25     76.91 o 
   6  -3  17      208.87      184.66     60.37 o 
   7  -3  17      398.53      400.61     73.43 o 
   8  -3  17      669.64      829.33     82.08 o 
   9  -3  17      755.28      903.04    235.35 o 
  -5  -2  17        7.62      229.55    103.59 o 
  -4  -2  17       31.54      -81.02    101.95 o 
  -3  -2  17      419.93      489.07    132.74 o 
  -2  -2  17      827.69      942.27    100.60 o 
  -1  -2  17     2322.58     2102.83    149.94 o 
   0  -2  17     2843.11     2582.00    280.21 o 
   1  -2  17     2460.27     2559.50    115.43 o 
   2  -2  17     1598.68     1514.42    157.85 o 
   3  -2  17     1097.18      988.39    206.12 o 
   4  -2  17      852.35      791.90    126.98 o 
   5  -2  17      438.54      702.51    220.21 o 
   6  -2  17       14.17     -114.55    124.79 o 
   7  -2  17      247.78      170.96    131.40 o 
   8  -2  17      707.87      874.02    164.55 o 
   9  -2  17      654.88      867.68    392.33 o 
  -5  -1  17        0.20      500.68    148.32 o 
  -4  -1  17       39.67      -36.09    150.26 o 
  -3  -1  17      279.29      203.27     84.80 o 
  -2  -1  17      886.31      836.97    105.87 o 
  -1  -1  17      734.91      641.02    105.09 o 
   0  -1  17      911.81     1104.69    140.53 o 
   1  -1  17     2031.62     1929.43    167.80 o 
   2  -1  17     2775.51     2581.28    181.22 o 
   3  -1  17     2275.65     2238.31    371.44 o 
   4  -1  17     1416.44     1288.84    151.06 o 
   5  -1  17      200.83      208.78    135.21 o 
   6  -1  17        7.08       89.95     54.56 o 
   7  -1  17      117.48      180.34     69.02 o 
   8  -1  17      409.77      542.04    102.33 o 
   9  -1  17      222.05      232.91     90.72 o 
  -5   0  17        4.03     -103.09    103.09 o 
  -4   0  17        3.69      139.01    115.79 o 
  -3   0  17       80.34      141.86    141.05 o 
  -2   0  17      223.04      312.34    110.60 o 
  -1   0  17      481.11      809.80    180.79 o 
   0   0  17     1068.39     1230.52    285.74 o 
   1   0  17     1864.52     1861.90    222.85 o 
   2   0  17     2458.64     2156.97    287.03 o 
   3   0  17     1283.89     1155.83     77.69 o 
   4   0  17      559.73      554.71     83.36 o 
   5   0  17      413.42      635.05    145.08 o 
   6   0  17       63.34       50.17    123.66 o 
   7   0  17        0.47      -64.78     64.78 o 
   8   0  17       44.20       91.48     96.85 o 
   9   0  17      205.86      335.61    187.67 o 
  -5   1  17       11.26       42.85    145.54 o 
  -4   1  17        3.46     -123.95    205.36 o 
  -3   1  17       17.64     -102.83    102.83 o 
  -2   1  17      151.35       58.65     65.18 o 
  -1   1  17      714.47      748.07     82.16 o 
   0   1  17     1454.40     1250.07    221.81 o 
   1   1  17     2240.45     1996.02     66.96 o 
   2   1  17     2264.29     1794.96    265.54 o 
   3   1  17     2886.78     2337.78    180.96 o 
   4   1  17     2180.89     2412.83     95.39 o 
   5   1  17      843.86      987.58    196.66 o 
   6   1  17      835.24      712.25     96.03 o 
   7   1  17      348.14      426.82     53.59 o 
   8   1  17       50.54       98.55     77.86 o 
   9   1  17       53.87       10.17     84.46 o 
  -4   2  17       83.01      107.89     88.42 o 
  -3   2  17       18.20      286.90    138.20 o 
  -2   2  17       19.53      155.97    190.60 o 
  -1   2  17      268.39      287.01    162.14 o 
   0   2  17     1112.85     1168.24     92.07 o 
   1   2  17     1620.04     1485.44    285.83 o 
   2   2  17     2278.13     2273.95    475.17 o 
   3   2  17     2282.50     2610.79     92.75 o 
   4   2  17     2866.70     3164.23     96.44 o 
   5   2  17     2227.79     2333.25    165.74 o 
   6   2  17      795.29      923.48     75.08 o 
   7   2  17      426.53      466.37    107.97 o 
   8   2  17       30.70      -57.66     74.54 o 
   9   2  17       49.72     -118.27    238.53 o 
  -4   3  17      260.28      394.34     99.51 o 
  -3   3  17      422.43      557.51     90.21 o 
  -2   3  17       39.70      -96.57     96.57 o 
  -1   3  17      121.51      116.50    389.08 o 
   0   3  17      328.61      278.84     92.28 o 
   1   3  17     1795.47     1717.59     94.60 o 
   2   3  17     2008.83     2000.23    335.36 o 
   3   3  17     2036.40     1791.75    488.89 o 
   4   3  17     2049.23     1837.73    474.87 o 
   5   3  17     1459.19     1200.99    426.85 o 
   6   3  17      973.48      893.89     63.10 o 
   7   3  17      553.87      614.47     63.67 o 
   8   3  17      126.69      191.77    162.92 o 
   9   3  17       27.75      -45.80    267.65 o 
  -4   4  17      188.44      -26.00    102.71 o 
  -3   4  17      128.22      143.80     98.28 o 
  -2   4  17      132.21      187.27    119.33 o 
  -1   4  17       17.93      105.87    213.65 o 
   0   4  17       89.23      240.53     78.02 o 
   1   4  17      380.02      475.36     81.26 o 
   2   4  17     1091.43     1037.21    145.11 o 
   3   4  17     1063.74     1023.59    385.93 o 
   4   4  17     1189.55     1370.51     91.91 o 
   5   4  17     1278.03     1254.46    331.47 o 
   6   4  17     1091.70     1097.24    205.24 o 
   7   4  17     1567.17     1574.11     68.31 o 
   8   4  17      686.72      913.93    224.72 o 
   9   4  17       41.81      193.88    110.33 o 
  -3   5  17      798.49      861.92    231.27 o 
  -2   5  17      457.42      749.41    359.90 o 
  -1   5  17       22.18      -98.98     98.98 o 
   0   5  17       97.31       75.60     67.46 o 
   1   5  17      233.56      174.60    146.69 o 
   2   5  17      452.66      372.28     96.01 o 
   3   5  17      959.60      888.26     66.63 o 
   4   5  17     1548.46     1654.96    124.62 o 
   5   5  17     2091.21     1860.70    195.11 o 
   6   5  17     1821.60     2304.26    274.73 o 
   7   5  17      926.56     1322.37    198.90 o 
   8   5  17      353.06      229.78    362.49 o 
  -2   6  17      238.78      395.94    272.57 o 
  -1   6  17      217.33      205.93    233.60 o 
   0   6  17       43.75       55.08     79.82 o 
   1   6  17        1.52      -29.75     97.49 o 
   2   6  17      220.45      136.57    563.50 o 
   3   6  17      682.93     1009.17    113.69 o 
   4   6  17     1578.88     1287.28    166.84 o 
   5   6  17     1549.51     1760.41    257.86 o 
   6   6  17      937.46      836.35    317.06 o 
   7   6  17      963.69      595.75     79.82 o 
   8   6  17      790.04      645.76    165.23 o 
  -1   7  17      311.60      413.72    103.98 o 
   0   7  17      140.10       85.79    160.62 o 
   1   7  17       16.34       -7.12    209.71 o 
   2   7  17       41.34      -56.98    112.89 o 
   3   7  17      414.63      690.50    321.01 o 
   4   7  17      813.92     1059.76    426.90 o 
   5   7  17     1035.51      985.27     98.36 o 
   6   7  17     1038.17      841.48     81.52 o 
   7   7  17     1026.61      860.79    326.37 o 
   1   8  17       13.04      256.49    103.42 o 
   2   8  17       15.90       98.68    185.76 o 
   3   8  17       47.72     -156.79    156.79 o 
   4   8  17      174.25      153.16    212.56 o 
   5   8  17      483.53      515.63    109.26 o 
  -1  -7  18      297.79      321.92    108.00 o 
   0  -7  18      578.96      608.14    153.43 o 
   1  -7  18      815.18      648.32     77.47 o 
   2  -7  18     1395.19     1273.66    221.22 o 
   3  -7  18     1497.06     1310.86    200.92 o 
   4  -7  18     1053.31     1187.63     88.92 o 
  -2  -6  18        7.99       42.01    151.09 o 
  -1  -6  18       79.43      274.37    146.25 o 
   0  -6  18      399.97      268.53     84.75 o 
   1  -6  18     1089.69     1038.10     88.74 o 
   2  -6  18     1919.15     1908.62    132.51 o 
   3  -6  18     1828.74     1776.66    306.80 o 
   4  -6  18     1353.22     1307.88    158.54 o 
   5  -6  18      855.74      723.19    141.94 o 
   6  -6  18      423.10      432.02     85.76 o 
  -3  -5  18       85.85      226.31    103.69 o 
  -2  -5  18        7.98     -150.17    150.17 o 
  -1  -5  18       30.77      120.27    104.15 o 
   0  -5  18      490.88      388.73     91.52 o 
   1  -5  18      828.24      891.95    145.54 o 
   2  -5  18      936.62      933.27     63.94 o 
   3  -5  18     1079.66      947.16    115.56 o 
   4  -5  18     1568.54     1182.93    176.58 o 
   5  -5  18     1115.42      998.50    189.36 o 
   6  -5  18      494.85      358.50     99.90 o 
   7  -5  18      357.17      300.79    140.99 o 
  -3  -4  18      244.39       46.78    147.22 o 
  -2  -4  18      155.71      348.24     71.10 o 
  -1  -4  18        0.75      -70.93     70.93 o 
   0  -4  18       43.01        5.38    140.80 o 
   1  -4  18      197.58      143.43     80.38 o 
   2  -4  18      498.93      481.60    123.17 o 
   3  -4  18      982.79      979.27    178.06 o 
   4  -4  18     1001.78      973.67    206.99 o 
   5  -4  18     2033.98     1871.94    186.95 o 
   6  -4  18     1517.94     1471.06    359.74 o 
   7  -4  18      505.98      483.81     83.61 o 
  -4  -3  18      630.10      447.94    107.54 o 
  -3  -3  18      257.34      258.10     88.46 o 
  -2  -3  18       65.38        0.02    165.44 o 
  -1  -3  18       34.22      116.47     77.34 o 
   0  -3  18       12.08      165.90     68.69 o 
   1  -3  18      298.72      382.66     65.25 o 
   2  -3  18      977.85     1080.29     91.05 o 
   3  -3  18     1122.16     1011.37    123.65 o 
   4  -3  18     1770.50     1703.93    228.05 o 
   5  -3  18     1886.01     1634.76    234.63 o 
   6  -3  18     1211.06     1263.35    256.49 o 
   7  -3  18      645.70      829.82    170.03 o 
   8  -3  18      813.20      592.74     98.54 o 
  -4  -2  18      536.74     -149.64    149.64 o 
  -3  -2  18      616.58      979.62    365.28 o 
  -2  -2  18      755.75      705.61     78.81 o 
  -1  -2  18      248.86       61.12     69.23 o 
   0  -2  18       16.52      157.50     59.11 o 
   1  -2  18      151.70      202.46    109.39 o 
   2  -2  18      456.06      538.69    139.85 o 
   3  -2  18      710.09      855.64    215.15 o 
   4  -2  18      599.29      621.61    121.25 o 
   5  -2  18     1418.96     1134.63     64.36 o 
   6  -2  18     1901.14     1627.40    223.45 o 
   7  -2  18     1331.29     1021.89    166.42 o 
   8  -2  18      757.55      707.28    112.76 o 
  -4  -1  18      846.97      779.65    149.17 o 
  -3  -1  18      865.45      831.56    103.90 o 
  -2  -1  18      609.21      764.63    147.16 o 
  -1  -1  18      320.31      368.29     79.33 o 
   0  -1  18       73.12       49.74     81.55 o 
   1  -1  18       77.72      191.50     66.18 o 
   2  -1  18       51.05      166.03    132.92 o 
   3  -1  18      503.74      418.92     57.03 o 
   4  -1  18      820.92     1038.61    135.85 o 
   5  -1  18     1365.96     1428.94    239.90 o 
   6  -1  18     2563.53     2454.34    326.92 o 
   7  -1  18      941.75      948.65     69.97 o 
   8  -1  18     1093.05      779.49    248.80 o 
   9  -1  18      604.54      467.12     64.49 o 
  -4   0  18      807.56      481.99    155.31 o 
  -3   0  18      708.22      560.34    140.93 o 
  -2   0  18      617.47      470.96     79.97 o 
  -1   0  18      344.66      555.26     93.19 o 
   0   0  18      345.43      186.67    138.48 o 
   1   0  18      177.01      249.18     81.33 o 
   2   0  18       23.62      268.14    148.38 o 
   3   0  18      126.96      227.69     71.24 o 
   4   0  18      734.62      979.30    203.14 o 
   5   0  18     1389.52     1430.72    249.53 o 
   6   0  18      948.65      759.46    140.49 o 
   7   0  18      918.43     1058.06    206.17 o 
   8   0  18      643.99      459.84    165.90 o 
   9   0  18      890.49      605.50    153.64 o 
  -4   1  18      464.19      217.90    113.10 o 
  -3   1  18      554.14      632.20     90.70 o 
  -2   1  18      639.90      620.70    107.94 o 
  -1   1  18     1521.46     1118.69    156.68 o 
   0   1  18     1020.78      877.88    194.42 o 
   1   1  18      673.69      784.58     65.16 o 
   2   1  18       63.97      -73.39     73.39 o 
   3   1  18      162.59      181.48    133.54 o 
   4   1  18      363.83      439.90     91.52 o 
   5   1  18      357.93      561.57    128.91 o 
   6   1  18     1258.83      894.03    105.50 o 
   7   1  18      732.15      564.21    158.25 o 
   8   1  18     1138.63      890.10    225.98 o 
   9   1  18     1121.81     1405.60     83.16 o 
  -4   2  18      303.78       96.18     89.67 o 
  -3   2  18      627.36      748.43    170.61 o 
  -2   2  18     1123.75      999.37    162.99 o 
  -1   2  18     1292.25     1313.10     96.04 o 
   0   2  18     1412.08     1058.83     69.40 o 
   1   2  18      752.46      719.67    275.05 o 
   2   2  18      232.06      391.04    107.19 o 
   3   2  18       85.08      127.35     90.48 o 
   4   2  18        1.80       34.50    181.47 o 
   5   2  18      242.68      238.11    164.81 o 
   6   2  18      773.73     1182.30    251.08 o 
   7   2  18     1270.01     1242.71     97.49 o 
   8   2  18      717.78      944.11     93.98 o 
   9   2  18      799.44      659.22    164.93 o 
  -3   3  18     1148.35      863.16     85.71 o 
  -2   3  18      941.67      574.39    113.93 o 
  -1   3  18      985.36      970.45    219.66 o 
   0   3  18      912.12      872.36     79.65 o 
   1   3  18     1194.89     1225.26     94.07 o 
   2   3  18      688.50      770.83    135.74 o 
   3   3  18       93.24      161.29     64.86 o 
   4   3  18       10.25      -92.85    127.02 o 
   5   3  18      122.03       52.43    212.20 o 
   6   3  18      700.44      767.80     74.25 o 
   7   3  18      485.91      395.30     66.28 o 
   8   3  18      672.70      659.00     85.92 o 
  -3   4  18      102.04      -56.57    151.26 o 
  -2   4  18      407.79      297.06    218.71 o 
  -1   4  18      807.28      728.88     80.71 o 
   0   4  18     1098.68      954.11    157.62 o 
   1   4  18     1145.16     1224.67    183.31 o 
   2   4  18      886.65     1510.95    113.42 o 
   3   4  18      236.91      274.46     86.59 o 
   4   4  18       37.20      167.09     78.25 o 
   5   4  18      106.19      123.38     66.95 o 
   6   4  18        6.18       82.04     74.27 o 
   7   4  18      475.01      590.74     68.84 o 
   8   4  18      501.46      423.90     90.92 o 
  -2   5  18      942.67      675.98    115.78 o 
  -1   5  18     1154.57     1150.91    100.31 o 
   0   5  18      905.12      811.68     98.43 o 
   1   5  18      831.03      914.52     96.51 o 
   2   5  18      759.08      806.15    337.88 o 
   3   5  18      519.03      708.68    250.99 o 
   4   5  18      591.48      773.19    293.40 o 
   5   5  18      119.69      469.83    535.14 o 
   6   5  18       30.57      -69.64     69.64 o 
   7   5  18      109.22      334.49    319.15 o 
   8   5  18      309.18      362.70    142.37 o 
  -1   6  18      685.98      729.06    203.28 o 
   0   6  18      843.20      529.52    231.87 o 
   1   6  18     1036.37      961.37     84.47 o 
   2   6  18     1546.11     1393.78    102.69 o 
   3   6  18     1284.60     1180.89    480.21 o 
   4   6  18      665.61      790.67     81.91 o 
   5   6  18      371.04      538.64    183.85 o 
   6   6  18       51.38      -69.24     69.24 o 
   7   6  18       65.62      273.04    109.23 o 
   0   7  18      541.03      300.95     85.00 o 
   1   7  18     1121.19     1173.85    129.82 o 
   2   7  18     1889.05     1785.27    196.15 o 
   3   7  18     1074.43      716.68    262.51 o 
   4   7  18      458.75      769.83    257.52 o 
   5   7  18      208.93      135.27    189.20 o 
   6   7  18       66.28      212.80     70.25 o 
   0  -6  19      693.76      702.74    105.63 o 
   1  -6  19      595.03      861.24     86.58 o 
   2  -6  19      383.59      369.90    176.59 o 
   3  -6  19       49.49      -27.29    159.54 o 
   4  -6  19      101.86        7.79    119.81 o 
  -2  -5  19      510.61      540.34    107.76 o 
  -1  -5  19      810.54      565.56     67.71 o 
   0  -5  19      961.22      849.85    125.29 o 
   1  -5  19      572.37      561.94    173.18 o 
   2  -5  19      361.05      484.42    193.50 o 
   3  -5  19       73.30      156.30     82.36 o 
   4  -5  19       79.87      322.94     85.03 o 
   5  -5  19       69.60      129.00    115.95 o 
   6  -5  19       79.09      347.81    135.50 o 
  -2  -4  19      424.80      805.56    435.35 o 
  -1  -4  19      906.37      820.22    124.84 o 
   0  -4  19      991.49     1173.90     83.17 o 
   1  -4  19      713.71     1012.39    260.36 o 
   2  -4  19      431.92      606.33    141.16 o 
   3  -4  19      552.06      317.35     89.48 o 
   4  -4  19      476.30      610.04     63.74 o 
   5  -4  19        0.01       63.11     72.66 o 
   6  -4  19       83.65      296.20     88.64 o 
   7  -4  19      448.42      450.30    226.08 o 
  -3  -3  19      377.77      335.57     90.23 o 
  -2  -3  19      524.36      487.91     72.59 o 
  -1  -3  19      635.43      483.37    150.18 o 
   0  -3  19     1011.44      950.02     92.52 o 
   1  -3  19     1022.95      976.48     72.33 o 
   2  -3  19     1301.09     1264.52     64.54 o 
   3  -3  19     1049.29      830.10    169.68 o 
   4  -3  19      192.04      411.48     80.86 o 
   5  -3  19       43.88       47.18     81.74 o 
   6  -3  19       27.32      316.22     63.51 o 
   7  -3  19      118.44      183.47     99.81 o 
  -3  -2  19      165.94      248.17    113.19 o 
  -2  -2  19      388.19      250.58    112.32 o 
  -1  -2  19      830.37     1178.21    351.08 o 
   0  -2  19     1498.27     1627.63    217.65 o 
   1  -2  19     1683.58     1535.49    210.26 o 
   2  -2  19     1503.76     1452.88    214.35 o 
   3  -2  19      919.21      661.55     98.77 o 
   4  -2  19      643.82      616.31    152.89 o 
   5  -2  19      255.92      132.94    121.17 o 
   6  -2  19      158.78      473.54    227.41 o 
   7  -2  19        2.35       61.43     63.17 o 
   8  -2  19      155.75      304.99     80.52 o 
  -3  -1  19        7.07       39.52    133.11 o 
  -2  -1  19      222.27      396.38     74.02 o 
  -1  -1  19      694.29     1002.79    309.64 o 
   0  -1  19     1551.48     1390.15    211.43 o 
   1  -1  19     1331.94     1323.67    226.15 o 
   2  -1  19      921.41     1012.17    303.12 o 
   3  -1  19     1065.55     1044.78    206.10 o 
   4  -1  19      960.34      689.00     91.40 o 
   5  -1  19      419.51      599.02    123.45 o 
   6  -1  19      292.25      432.73    185.05 o 
   7  -1  19       23.75      363.67    193.31 o 
   8  -1  19      192.03       44.07     89.95 o 
  -3   0  19       23.72       79.50     85.44 o 
  -2   0  19      103.12      238.79    144.31 o 
  -1   0  19      217.02       96.85     61.49 o 
   0   0  19      470.30      502.60     80.01 o 
   1   0  19      413.98      414.69     93.31 o 
   2   0  19     1001.48      965.01    220.62 o 
   3   0  19     1834.00     1665.97    338.92 o 
   4   0  19     1185.64      920.56    107.61 o 
   5   0  19      522.29      671.23    283.27 o 
   6   0  19      254.01      274.27    116.15 o 
   7   0  19       74.54      150.56     95.52 o 
   8   0  19        6.27     -162.79    162.79 o 
  -3   1  19        3.06      102.07    108.32 o 
  -2   1  19        0.70      127.13     70.95 o 
  -1   1  19       11.93       25.52     98.94 o 
   0   1  19      499.70      674.33    135.63 o 
   1   1  19     1960.08     1781.02    252.22 o 
   2   1  19     1700.18     1589.61    190.02 o 
   3   1  19     1729.95     1838.92     80.65 o 
   4   1  19     1643.95     1203.56    218.01 o 
   5   1  19      823.24      771.74    113.37 o 
   6   1  19      414.53      236.59     84.29 o 
   7   1  19      361.91      492.36    176.29 o 
   8   1  19       10.18       57.84     85.18 o 
  -3   2  19      105.45      215.96     85.36 o 
  -2   2  19       21.41       47.63    110.32 o 
  -1   2  19       10.28     -100.51    100.51 o 
   0   2  19      454.60       54.17    171.17 o 
   1   2  19     1079.18     1059.08    247.33 o 
   2   2  19     1443.65     1805.75    150.71 o 
   3   2  19     1590.63     1216.44    150.14 o 
   4   2  19     1684.49     1584.39     83.53 o 
   5   2  19     1889.87     2139.11     81.94 o 
   6   2  19     1258.62     1217.34    200.75 o 
   7   2  19      583.96      627.39    221.52 o 
   8   2  19       89.68      180.85    154.29 o 
  -2   3  19        5.37      191.11    162.51 o 
  -1   3  19        4.14      -85.71    242.92 o 
   0   3  19       27.08       79.45     68.47 o 
   1   3  19      304.63      124.34     95.77 o 
   2   3  19      376.11      723.63     77.17 o 
   3   3  19     1195.06     1543.90     95.49 o 
   4   3  19     1580.18     1730.51    100.47 o 
   5   3  19     1248.94     1294.04     81.05 o 
   6   3  19     1228.74      986.22     80.65 o 
   7   3  19      736.37      719.05     90.20 o 
   8   3  19      201.49      220.08     67.95 o 
  -2   4  19      245.11      169.69    105.50 o 
  -1   4  19      205.38      294.40    100.39 o 
   0   4  19       32.84       68.24    202.27 o 
   1   4  19       62.55      121.38     79.69 o 
   2   4  19      283.55      554.80    131.13 o 
   3   4  19      365.39      614.93    179.87 o 
   4   4  19      712.46      890.61     96.23 o 
   5   4  19     1395.33     1605.86    443.35 o 
   6   4  19     1147.19     1160.20     82.55 o 
   7   4  19     1025.83     1175.00    498.83 o 
  -1   5  19       89.88      101.81     72.00 o 
   0   5  19        4.36      349.98     98.88 o 
   1   5  19      218.90      267.44     80.44 o 
   2   5  19      154.40      118.69     81.20 o 
   3   5  19      328.27      553.17     98.44 o 
   4   5  19      666.47      836.81    117.98 o 
   5   5  19      627.63      354.46    234.76 o 
   6   5  19     1083.78     1002.79    349.47 o 
   7   5  19     1133.32      932.84    102.66 o 
   1   6  19        0.68      -97.04     97.04 o 
   2   6  19       58.29      230.66     84.29 o 
   3   6  19      108.50       40.58    156.96 o 
   4   6  19      395.78      247.41    160.27 o 
   5   6  19     1074.92     1095.10    497.59 o 
   0  -5  20       10.11       62.48    171.36 o 
   1  -5  20      184.46       84.74     75.53 o 
   2  -5  20      767.58      853.16     86.16 o 
   3  -5  20      658.33      510.55     87.73 o 
   4  -5  20      680.98      719.89    188.01 o 
  -1  -4  20       47.52      -73.83     86.97 o 
   0  -4  20        3.81       83.45    103.41 o 
   1  -4  20       64.59      296.90    103.76 o 
   2  -4  20       67.34      393.16     71.48 o 
   3  -4  20      446.87      599.59    249.05 o 
   4  -4  20      859.41      884.16    102.45 o 
   5  -4  20     1292.56      980.77    179.10 o 
  -1  -3  20       11.36      137.30     71.02 o 
   0  -3  20        1.45       -9.53     70.91 o 
   1  -3  20       10.58       52.53     71.34 o 
   2  -3  20      148.54      194.93     58.51 o 
   3  -3  20      321.78      380.84    155.25 o 
   4  -3  20      676.70      660.41     73.87 o 
   5  -3  20     1214.73     1106.52    219.24 o 
   6  -3  20     1224.85     1133.12    147.43 o 
  -2  -2  20      392.84      341.51     85.48 o 
  -1  -2  20      120.37      475.60     90.88 o 
   0  -2  20      132.66       69.78    177.42 o 
   1  -2  20       16.77      323.93    106.14 o 
   2  -2  20       30.60      431.70    274.42 o 
   3  -2  20      457.49      575.23    173.52 o 
   4  -2  20      853.14      677.82     90.78 o 
   5  -2  20      944.85      788.56    142.13 o 
   6  -2  20      773.34      842.23    227.05 o 
   7  -2  20      728.24      574.21    203.73 o 
  -2  -1  20      994.64      705.86     77.41 o 
  -1  -1  20      770.03      665.99    182.75 o 
   0  -1  20      108.97       53.60    169.00 o 
   1  -1  20       30.88       64.64    124.65 o 
   2  -1  20       15.58       16.36    109.03 o 
   3  -1  20       56.09      129.83    103.98 o 
   4  -1  20      345.94      411.13     71.15 o 
   5  -1  20      468.29      617.79    140.36 o 
   6  -1  20      920.92      793.58    190.33 o 
   7  -1  20      792.18      762.78    159.16 o 
  -2   0  20      689.61      711.72    226.20 o 
  -1   0  20      444.81      369.51    153.19 o 
   0   0  20      361.21      341.91     56.99 o 
   1   0  20      344.24      305.98    169.74 o 
   2   0  20      192.47      571.89    141.42 o 
   3   0  20       22.92      259.60     80.71 o 
   4   0  20       59.36      434.26     82.76 o 
   5   0  20      624.02      347.50     72.13 o 
   6   0  20      640.41      377.76     91.58 o 
   7   0  20      626.13      643.33    223.71 o 
  -2   1  20      540.91      460.40    114.33 o 
  -1   1  20      811.61      630.24    100.55 o 
   0   1  20      550.99      405.89    163.95 o 
   1   1  20      724.48      910.13    186.41 o 
   2   1  20      298.85      332.09     71.11 o 
   3   1  20       36.45      260.99    184.78 o 
   4   1  20      129.63      279.09    145.79 o 
   5   1  20      376.02      516.34    113.01 o 
   6   1  20      644.16      570.51     71.95 o 
   7   1  20      461.09      161.01     64.68 o 
  -1   2  20      857.98     1014.43    279.91 o 
   0   2  20      839.00      907.62     83.77 o 
   1   2  20      838.40      435.72     99.54 o 
   2   2  20      579.64      872.02     97.14 o 
   3   2  20      165.69      200.31     98.61 o 
   4   2  20        6.58      220.70     98.10 o 
   5   2  20       64.39      331.52    118.11 o 
   6   2  20      180.67      446.41    291.56 o 
   7   2  20      273.59      165.05     74.28 o 
  -1   3  20      703.17      567.43    287.63 o 
   0   3  20      350.70      324.99    118.93 o 
   1   3  20      540.99      651.16     82.40 o 
   2   3  20      750.05      701.12    217.95 o 
   3   3  20      394.05      398.50    134.98 o 
   4   3  20      129.95      209.62     71.97 o 
   5   3  20        1.34      319.71    395.46 o 
   6   3  20      140.12      664.40    351.05 o 
   7   3  20      195.14      175.74    228.03 o 
   0   4  20      606.02      395.31    679.88 o 
   1   4  20      635.52      487.38    117.00 o 
   2   4  20      920.25      955.07    450.83 o 
   3   4  20     1083.74     1311.61    103.53 o 
   4   4  20      324.30      270.62    158.92 o 
   5   4  20        9.76      423.26    102.63 o 
   6   4  20       23.34       61.13    100.72 o 
   1   5  20      763.31      835.84    175.17 o 
   2   5  20      921.01      587.30    112.76 o 
   3   5  20      419.64      419.16    386.55 o 
   4   5  20      212.57      139.33     82.62 o 
   5   5  20      196.48      540.67    210.51 o 
   2  -4  21      924.80      931.73    286.14 o 
   3  -4  21      282.71      104.02    148.83 o 
   1  -3  21      642.21      549.01     86.61 o 
   2  -3  21      621.82      584.95    153.12 o 
   3  -3  21      750.48      446.21     66.00 o 
   4  -3  21      561.71      693.62    210.69 o 
   5  -3  21      266.08      671.46    151.25 o 
   0  -2  21      548.99      363.21    173.88 o 
   1  -2  21      925.75      736.27    141.57 o 
   2  -2  21     1485.33     1364.80     84.68 o 
   3  -2  21     1112.61      963.95     74.68 o 
   4  -2  21      559.55      538.43    125.46 o 
   5  -2  21      220.18      105.88    117.20 o 
   0  -1  21      566.45      419.88    244.42 o 
   1  -1  21     1033.65      828.67    156.98 o 
   2  -1  21      912.86      651.15    117.65 o 
   3  -1  21      645.86      619.35    192.92 o 
   4  -1  21      452.05      497.78    141.49 o 
   5  -1  21      340.37      396.89    294.54 o 
   6  -1  21      239.89      375.84     97.89 o 
   0   0  21      264.13      280.73     84.96 o 
   1   0  21      681.63      695.91    173.63 o 
   2   0  21      673.07      616.78    152.64 o 
   3   0  21      599.56      611.82    173.14 o 
   4   0  21      900.74      705.66    163.58 o 
   5   0  21      825.48      817.71    158.22 o 
   6   0  21      851.74      543.24     69.96 o 
   0   1  21       92.45      249.95    185.26 o 
   1   1  21      408.06      345.28     84.15 o 
   2   1  21      811.57      575.51    160.58 o 
   3   1  21      985.14      786.75    204.01 o 
   4   1  21      994.85      622.67    165.03 o 
   5   1  21      865.30     1048.30    224.81 o 
   6   1  21      615.78      353.16     68.56 o 
   0   2  21       56.31      269.03    106.02 o 
   1   2  21      325.15      463.49     85.03 o 
   2   2  21      885.49     1143.19    234.42 o 
   3   2  21      824.14      741.74    166.60 o 
   4   2  21      879.21      787.21     73.20 o 
   5   2  21      754.96      589.78    211.98 o 
   6   2  21      702.88      460.22    264.94 o 
   1   3  21      145.08       92.55    106.00 o 
   2   3  21      206.22      398.04     83.18 o 
   3   3  21      229.82      248.83     83.33 o 
   4   3  21      522.95      120.63     99.90 o 
   5   3  21      888.96      577.34     94.60 o 
   3   4  21      281.05      515.61    136.88 o 
   3   0  22       23.20      348.41     76.05 o 
                                                 
